# Supplementary material for: Comparative RNA-seq based transcriptomic analysis of bud dormancy in grape
Source: BMC Plant Biol. 2017 Jan 19;17:18. doi: 10.1186/s12870-016-0960-8 (PMC5244717; doi:10.1186/s12870-016-0960-8)
Supplement: Additional file 1: Table S1. — Differentially expressed genes between paradormancy vs endodormancy. (XLSX 417 kb) [file 12870_2016_960_MOESM1_ESM.xlsx]

## Sheet: Sheet1
Table S1. Differentially expressed genes between paradormancy vs endodormancy
Gene ID #	FDR	log2FC	regulated
100232959	0	11.6868	Up
100240909	0	10.528	Up
100260620	0	6.96807	Up
100243519	0	5.01853	Up
100250087	0	5.41627	Up
100232888	0	5.72557	Up
100249884	0	4.2081	Up
100254126	0	4.75586	Up
100252953	0	3.08032	Up
100233114	0	4.23843	Up
100242337	0	5.51027	Up
100259905	0	5.17939	Up
100852628	0	2.72707	Up
100262206	0	1.39054	Up
100261839	0	2.56658	Up
100249881	0	1.65119	Up
100256784	0	4.50635	Up
100255734	0	2.7206	Up
100250496	0	2.25683	Up
100254244	0	3.00096	Up
100247246	0	10.6732	Up
100855285	0	3.60436	Up
100267253	0	2.12647	Up
100260521	0	2.10841	Up
100250554	0	4.09087	Up
100233124	0	1.13297	Up
100255020	0	4.06009	Up
100259405	0	2.42934	Up
100267215	0	6.23528	Up
100246802	0	2.73336	Up
100252904	0	2.74511	Up
100256457	0	3.75644	Up
100254834	0	4.65517	Up
100255502	0	4.52185	Up
100258996	0	2.4558	Up
100253688	0	3.33631	Up
100266263	0	2.71719	Up
104879728	0	6.5396	Up
100248706	0	4.12293	Up
100252075	0	4.46663	Up
100257308	0	3.17526	Up
100254518	0	7.79786	Up
100259078	0	6.56141	Up
100250808	0	2.48403	Up
100267750	0	5.53889	Up
100242705	0	2.4339	Up
100267606	0	2.26517	Up
100264310	0	2.23614	Up
100262100	0	2.85165	Up
100253541	0	6.92198	Up
100265774	0	3.69135	Up
104881701	0	2.74129	Up
100266234	0	3.08022	Up
100243352	0	2.97472	Up
100259774	0	2.36961	Up
100260322	0	2.45086	Up
104880107	0	3.51389	Up
100267863	0	3.72598	Up
100260130	0	1.9773	Up
100244782	0	2.5562	Up
100267696	0	4.85989	Up
100248134	0	4.19477	Up
100249381	0	2.80761	Up
100260919	0	3.05379	Up
100254372	0	3.13472	Up
100243772	0	2.90885	Up
100249385	0	2.6445	Up
100247320	0	3.00819	Up
100258718	0	4.11909	Up
100267988	0	1.35516	Up
100243607	0	4.46379	Up
100255972	0	5.67843	Up
100249666	0	3.85571	Up
100264047	0	2.36615	Up
104881268	0	3.53577	Up
100259904	0	2.79804	Up
100263152	0	2.45071	Up
100263193	0	2.00619	Up
100251610	0	1.52009	Up
100852460	0	2.37936	Up
100232908	0	1.88127	Up
100267452	0	4.41103	Up
100250904	0	8.9303	Up
100261569	0	1.9622	Up
100264253	0	6.06082	Up
100244902	0	2.59189	Up
100253483	0	4.8408	Up
100262761	0	3.12812	Up
100256941	0	2.30825	Up
100259827	0	2.98579	Up
100263561	0	4.18903	Up
100251524	0	4.00968	Up
100853219	0	3.935	Up
100260248	0	3.27634	Up
100251960	0	2.14813	Up
100245007	0	1.36091	Up
100260913	0	2.96819	Up
100241957	0	1.84349	Up
100233140	0	2.07851	Up
100245197	0	2.84896	Up
100264477	0	1.88413	Up
100853603	0	4.45537	Up
100243702	0	7.09308	Up
100257005	0	3.55273	Up
100255616	0	2.26853	Up
100264969	0	1.74045	Up
100246568	0	2.23804	Up
100242117	0	2.76109	Up
100250422	0	2.55088	Up
100251865	0	3.10242	Up
100263460	0	2.37967	Up
100243698	0	1.91773	Up
100233104	0	1.41417	Up
100253698	0	2.51238	Up
100265266	0	7.32583	Up
100241765	0	3.33702	Up
100254632	0	3.72062	Up
100245607	0	4.58097	Up
100256381	0	2.76268	Up
100241227	0	4.40124	Up
100244785	0	2.22677	Up
100253619	0	2.18768	Up
100251494	0	10.2111	Up
100233128	0	1.53282	Up
100250717	0	2.70805	Up
100232918	0	1.89564	Up
100265359	0	1.96109	Up
100248184	0	1.79811	Up
100259834	0	2.83239	Up
100264786	0	1.85771	Up
100260557	0	2.55559	Up
100251316	0	7.21581	Up
100248438	0	1.60641	Up
100247259	0	3.07829	Up
100254138	0	3.33262	Up
100240897	0	3.17458	Up
100256632	0	5.40829	Up
100245542	0	7.09662	Up
100255079	0	2.00679	Up
100264783	0	9.53225	Up
100241460	0	2.77183	Up
100241955	0	2.05155	Up
100253026	0	1.4974	Up
100245122	0	1.59241	Up
100249853	0	1.58459	Up
100258915	0	1.56614	Up
100253914	0	4.14905	Up
100252941	0	1.98136	Up
100253636	0	1.8756	Up
100266308	0	3.95818	Up
100233018	0	3.01493	Up
100245606	0	2.8156	Up
100250106	0	1.65038	Up
100252202	0	8.02301	Up
100245111	0	3.16256	Up
100249526	0	5.1584	Up
100246082	0	1.22533	Up
100245741	0	1.92	Up
100242994	0	7.50392	Up
100249054	0	2.83089	Up
100241173	0	2.02017	Up
100242686	0	3.28526	Up
100247026	0	3.91255	Up
100253166	0	8.14746	Up
100248739	0	2.13989	Up
100252443	0	3.60581	Up
100233102	0	1.69378	Up
100244176	0	1.26219	Up
100854641	0	1.45841	Up
100252810	0	8.921	Up
100249277	0	1.88389	Up
100260817	0	4.53773	Up
100264543	0	3.5889	Up
100252301	0	3.08156	Up
100265670	0	1.86324	Up
100242144	0	2.52161	Up
100254598	0	2.63925	Up
100250580	0	3.35871	Up
100852765	0	6.80825	Up
100264320	0	2.34164	Up
100250419	0	2.68628	Up
100246968	0	3.38077	Up
100263252	0	1.87828	Up
100853017	0	7.79018	Up
100256680	0	5.52358	Up
100246517	0	1.65701	Up
100258771	0	4.88284	Up
100243808	0	5.41135	Up
100255095	0	2.13488	Up
100243099	0	3.47396	Up
100853097	0	3.07346	Up
100247343	0	2.06625	Up
100247063	0	4.24333	Up
100241678	0	1.65839	Up
100243132	0	1.42152	Up
100258695	0	3.77628	Up
100251538	0	4.81568	Up
100232960	0	2.88475	Up
100232913	0	1.41735	Up
100253879	0	2.23731	Up
100261301	0	3.38143	Up
100233135	0	5.39572	Up
100261096	0	2.42641	Up
104878757	0	1.77912	Up
100232889	0	2.25645	Up
100244875	0	8.3298	Up
100253588	0	1.00594	Up
100260481	0	1.61194	Up
100266306	0	4.06276	Up
100263874	0	1.9409	Up
100257704	0	1.69482	Up
100251782	0	2.93487	Up
100264647	0	11.5424	Up
100255485	0	2.11361	Up
100260337	0	2.20296	Up
100251227	0	1.81153	Up
100256270	0	3.14942	Up
100247789	0	3.32311	Up
100258490	0	1.30771	Up
104879244	0	1.85546	Up
100248812	0	6.23285	Up
100254430	0	1.28633	Up
100247550	0	1.6996	Up
100264272	0	2.46555	Up
100852953	0	2.35905	Up
100263033	0	1.9481	Up
100266959	0	1.55018	Up
100257268	0	2.39747	Up
100264507	0	2.74887	Up
100243437	0	1.93627	Up
100267967	0	3.55846	Up
100260794	0	2.43064	Up
100267152	0	2.02967	Up
100257277	0	3.36317	Up
100232921	0	6.80468	Up
100244912	0	1.50125	Up
100243094	0	2.23902	Up
100259648	0	3.0017	Up
100244413	0	4.31021	Up
100267825	0	1.84329	Up
100247088	0	2.47253	Up
100241904	0	1.71868	Up
100244792	7.48261e-306	2.04951	Up
100250312	2.40534e-305	1.69256	Up
100241400	8.35549e-304	2.15525	Up
100265287	9.983e-303	1.41537	Up
100256257	3.82598e-301	1.49586	Up
100263311	4.13076e-301	1.69767	Up
100251531	4.48827e-299	1.52471	Up
100264681	4.56255e-296	2.04145	Up
100263074	7.27517e-296	3.73648	Up
100246709	1.72667e-295	2.77175	Up
100264043	2.4795e-295	3.10715	Up
100244918	7.70416e-295	6.71035	Up
100254980	1.75944e-294	3.19778	Up
100233020	1.07901e-293	1.6617	Up
100245997	1.20071e-293	6.0892	Up
100267686	1.3301e-293	3.56436	Up
100241717	1.70097e-291	1.81895	Up
100262742	6.56572e-291	2.58455	Up
100245839	2.25781e-290	2.59913	Up
100256666	1.60346e-289	5.1872	Up
100262839	3.84249e-289	3.84367	Up
100259237	6.21869e-289	3.25008	Up
100243706	2.69473e-288	1.96906	Up
100253954	8.44829e-288	2.09052	Up
100256390	6.92187e-287	2.66726	Up
100255226	4.28402e-286	2.19238	Up
100258013	1.07036e-284	2.21782	Up
100246403	2.28829e-283	3.34374	Up
100855334	2.67449e-283	2.34825	Up
100253840	7.95243e-281	5.07769	Up
100251842	1.36292e-280	1.66451	Up
100853047	2.37208e-280	7.52095	Up
100255989	3.23687e-278	2.10047	Up
100852428	2.89972e-277	1.94847	Up
100263051	3.04703e-277	3.0009	Up
100253671	4.25497e-277	6.15132	Up
100262591	7.59725e-277	2.60937	Up
100262185	1.07042e-275	2.32553	Up
100264738	2.49445e-275	7.30044	Up
100245621	7.0496e-274	1.61021	Up
100253234	3.59368e-273	3.50756	Up
100263537	1.75732e-272	3.98888	Up
100258185	2.03913e-272	2.11005	Up
100259199	5.63714e-270	4.48563	Up
100233115	2.29207e-269	1.18894	Up
100262559	4.91473e-266	2.63551	Up
100266729	1.98845e-264	2.12766	Up
100264308	7.35023e-264	2.60688	Up
100267076	3.4204e-263	2.27896	Up
100251003	4.38078e-262	1.46312	Up
100260179	4.47254e-262	2.19764	Up
100243985	4.06724e-260	1.41052	Up
100250476	9.79785e-260	4.25149	Up
100242446	4.41021e-258	1.53745	Up
100262194	1.46961e-256	2.61347	Up
100249231	1.92642e-256	3.16997	Up
104881112	2.19132e-256	3.18082	Up
100263658	5.75709e-255	2.52611	Up
100263495	1.45963e-253	3.022	Up
100244445	8.74215e-252	1.35011	Up
100258822	5.50303e-251	1.616	Up
100251716	5.95002e-251	3.0999	Up
100246080	2.08644e-250	4.25862	Up
100260907	6.3253e-250	1.71576	Up
100251510	6.18744e-249	1.84204	Up
100255831	6.47244e-249	3.08138	Up
100855091	1.46969e-248	2.93121	Up
100261105	4.8685e-248	6.06643	Up
100264758	1.81e-247	2.77336	Up
100244155	2.70681e-247	2.12256	Up
100247568	1.35403e-246	4.75176	Up
100247827	2.9803e-243	1.27677	Up
100250252	4.35185e-243	2.1325	Up
100247732	1.75267e-242	2.73374	Up
100266028	1.58352e-241	10.9311	Up
100262961	1.79773e-241	2.87407	Up
100264321	4.63332e-241	1.73175	Up
100233073	2.11234e-240	3.36928	Up
100259201	2.99941e-240	5.86489	Up
100241455	3.53063e-240	1.54466	Up
100255423	4.03501e-240	4.35861	Up
100267586	8.76382e-240	2.91326	Up
100251586	2.20119e-239	4.07121	Up
100257481	3.80858e-239	4.65665	Up
100250797	1.15109e-238	1.6866	Up
100254231	5.51799e-237	2.4986	Up
100262720	2.66458e-236	6.73959	Up
104879309	2.67101e-236	2.26707	Up
100245171	3.86699e-235	1.85694	Up
100217471	1.45149e-233	7.99506	Up
100257517	1.55584e-233	3.24778	Up
100259738	3.32091e-233	2.00946	Up
100254640	7.31369e-233	2.70289	Up
100259370	1.53955e-231	2.47335	Up
100255611	3.76061e-231	3.20468	Up
100256007	5.93679e-231	1.3466	Up
100261251	2.04732e-230	3.56663	Up
100256015	9.87623e-230	2.63848	Up
100241504	1.57986e-229	2.36098	Up
100241232	4.72936e-228	2.20555	Up
100246770	7.01877e-225	1.25244	Up
100254064	1.36686e-224	1.31108	Up
100243584	4.09331e-224	1.53435	Up
100260765	9.91993e-224	1.43798	Up
100245875	1.2186e-223	1.20586	Up
100254504	1.52172e-223	2.70296	Up
100256592	2.86427e-223	2.52482	Up
100264240	5.81613e-223	3.12439	Up
100263135	2.62709e-222	2.39322	Up
100244518	3.9774e-222	1.35646	Up
100261829	3.56519e-221	2.21517	Up
100243480	7.32175e-221	3.64165	Up
100243938	1.38793e-220	3.16276	Up
100267567	5.88572e-219	4.71468	Up
100266248	5.89167e-219	1.71099	Up
100265196	4.98139e-218	1.51666	Up
100247893	3.21398e-217	1.9591	Up
100267013	8.61314e-217	3.35132	Up
100251128	1.17577e-216	3.28866	Up
100267528	1.74368e-215	1.13365	Up
100253480	2.11726e-215	4.28597	Up
100244715	6.22006e-215	2.70976	Up
104877478	1.58464e-214	1.90526	Up
100249313	2.48953e-214	2.13833	Up
100251400	7.31957e-214	1.58355	Up
104880017	7.95821e-213	6.88876	Up
100263076	8.64881e-213	2.59123	Up
100262131	9.77829e-213	5.84031	Up
100267901	8.26528e-212	1.44917	Up
100263731	1.04523e-211	2.22501	Up
100232951	2.98317e-210	4.09956	Up
100852959	2.01165e-208	2.35475	Up
100255894	3.3388e-208	3.00356	Up
100256326	3.87264e-208	2.56826	Up
100266089	5.61162e-208	11.9957	Up
100246694	2.17066e-207	2.24064	Up
100241962	8.60357e-205	1.22653	Up
100262258	1.95949e-204	1.54266	Up
100266012	8.92596e-204	1.88679	Up
100246319	1.6697e-202	2.02156	Up
100257716	6.2443e-201	5.04522	Up
100262549	1.0194e-200	2.41348	Up
100245021	3.43828e-200	2.1463	Up
100248809	1.1689e-199	2.48031	Up
100245407	7.71534e-198	2.71381	Up
100265927	1.88294e-197	1.2736	Up
100253773	2.92931e-197	5.21432	Up
100255930	3.60819e-197	1.71316	Up
100246511	9.62159e-196	1.73938	Up
100248785	1.40031e-195	1.45787	Up
100267346	8.28488e-195	2.76666	Up
100249738	1.39059e-194	4.22579	Up
100252165	2.41161e-194	2.18074	Up
104882038	1.55168e-193	5.4841	Up
100260666	3.27224e-193	1.18812	Up
100262406	3.83746e-193	11.851	Up
100232858	6.58e-193	1.60516	Up
100267237	8.10839e-193	1.32911	Up
100267713	2.38371e-192	2.06244	Up
100259757	2.59061e-191	1.19025	Up
100262087	2.20509e-190	1.0869	Up
100245841	4.52461e-190	1.27447	Up
100241023	1.66157e-189	2.59829	Up
100259067	2.9258e-189	1.41068	Up
100259329	1.91536e-188	3.55431	Up
100265712	3.18539e-188	5.51337	Up
100255011	6.45578e-188	2.36009	Up
100245477	1.7473e-187	2.52678	Up
100259788	4.99961e-187	4.29375	Up
100266095	8.14056e-187	11.786	Up
100244630	2.21447e-186	2.26204	Up
100264000	4.49027e-186	1.94644	Up
100255442	6.50802e-185	2.18581	Up
100244516	9.82256e-185	1.19355	Up
100264822	4.43527e-184	1.99582	Up
100254475	6.07851e-184	2.48738	Up
100244263	1.13836e-183	2.04952	Up
100264180	1.80173e-183	2.4481	Up
100262252	1.96698e-183	1.2369	Up
100248543	1.20175e-182	2.79344	Up
100246391	3.2568e-181	1.97686	Up
100252885	3.70027e-181	1.16516	Up
100257259	6.1685e-181	2.38977	Up
100242533	7.35506e-180	1.93909	Up
100267790	8.56311e-180	1.52216	Up
100250659	1.32445e-179	2.15083	Up
100255081	2.33938e-179	1.79291	Up
100243675	3.42639e-178	11.6939	Up
100249800	5.34793e-178	3.60081	Up
100257895	9.46514e-178	1.80153	Up
100255269	1.23622e-177	5.07088	Up
100257537	1.22188e-176	5.7401	Up
100258374	2.14695e-175	1.94849	Up
100250301	3.53344e-175	10.3269	Up
100258584	4.27304e-175	2.56011	Up
100263004	5.24397e-175	2.02097	Up
100252109	6.16746e-175	1.4886	Up
100247822	8.9417e-175	4.99815	Up
100267541	1.02482e-174	2.21844	Up
100257215	1.49909e-174	1.90261	Up
100244414	1.79211e-174	4.2327	Up
100256476	1.98706e-174	2.43494	Up
100242458	4.63708e-174	1.12063	Up
100265096	5.80177e-174	2.14938	Up
100267937	1.53458e-173	1.50983	Up
100248106	1.64049e-173	2.1636	Up
100266097	1.72168e-173	1.47232	Up
100853496	2.19575e-173	1.84882	Up
100854874	1.31252e-172	1.67757	Up
100263955	3.50977e-172	4.24162	Up
100251552	5.33813e-172	1.88551	Up
100259167	3.74725e-170	1.80879	Up
100245656	6.14573e-169	1.41844	Up
100247492	6.7949e-168	2.30773	Up
100242926	7.69684e-168	2.57958	Up
100258038	8.18662e-168	2.72832	Up
100249673	6.0284e-167	1.28547	Up
100254080	1.95406e-166	3.87701	Up
100266289	2.66993e-166	2.28665	Up
100267920	3.11564e-166	2.33783	Up
100249416	7.56714e-165	1.21781	Up
100242589	7.68384e-165	1.35767	Up
100261123	8.07369e-165	3.84741	Up
100252086	1.31455e-164	1.64672	Up
100854361	1.97456e-164	1.40959	Up
100245365	3.28957e-164	1.81671	Up
100257916	7.47697e-164	1.37559	Up
100242923	7.6689e-164	1.2508	Up
100264066	1.67888e-163	2.49939	Up
100257936	2.97575e-163	5.24586	Up
100267328	1.10787e-162	1.56273	Up
100245097	1.25395e-162	1.66521	Up
100255051	1.06006e-161	1.40829	Up
100253466	1.23902e-161	1.69274	Up
100247411	1.6039e-161	2.1645	Up
100261898	2.1528e-161	1.69753	Up
100242471	4.44335e-161	1.97028	Up
100251328	5.88603e-161	2.02356	Up
100247786	1.14007e-160	1.17504	Up
100265878	1.40881e-160	2.59714	Up
100251901	4.6035e-160	1.75571	Up
100263637	3.01655e-159	8.20621	Up
100256653	4.35213e-159	2.22005	Up
100241849	4.93837e-159	1.893	Up
100265188	1.12145e-158	4.53261	Up
100246006	1.1951e-158	2.8123	Up
100242374	7.54978e-158	3.87168	Up
100256340	9.26926e-158	1.26166	Up
100259740	2.43724e-157	4.63618	Up
100242537	3.88749e-157	2.15163	Up
100265100	5.70512e-157	1.76132	Up
100261508	6.84794e-157	1.84504	Up
100248829	1.02704e-156	2.29997	Up
100265905	1.71782e-156	2.26843	Up
100852901	1.73672e-156	2.59968	Up
100251947	2.78854e-155	1.83647	Up
100260043	3.95663e-155	3.11832	Up
100250325	6.10886e-155	1.71567	Up
100244857	7.00525e-155	1.28961	Up
100243903	2.08101e-154	1.4454	Up
100257947	2.08404e-154	2.13118	Up
100262793	9.31238e-154	1.11835	Up
100256123	2.10578e-153	2.80934	Up
100267399	5.66251e-153	2.08975	Up
100853383	1.01895e-152	1.76673	Up
104882568	1.26711e-152	1.91969	Up
100253708	1.34918e-152	2.12193	Up
100244218	4.98011e-152	2.043	Up
100246939	7.36682e-152	2.74296	Up
100854924	1.20808e-151	3.7512	Up
100264024	1.433e-151	1.0941	Up
100259709	1.51055e-151	1.5625	Up
100260348	4.13564e-151	1.75602	Up
100267188	7.77533e-151	1.93645	Up
100245309	8.70736e-151	1.53433	Up
100244564	2.27379e-150	2.24931	Up
100257466	2.65265e-149	1.63175	Up
100243801	5.52823e-149	1.65	Up
100256478	8.01337e-148	1.37113	Up
100252228	1.32064e-147	2.72187	Up
100246287	1.71439e-147	3.9816	Up
100245838	2.57653e-147	3.44433	Up
100250509	2.63514e-147	1.38398	Up
100261255	1.15265e-146	1.70036	Up
100232950	9.17356e-146	4.96791	Up
100248521	1.98769e-145	1.78574	Up
100255122	4.45783e-145	2.08921	Up
100261548	7.15198e-145	2.34045	Up
100246992	8.60389e-145	2.19741	Up
100252584	2.3024e-144	2.99631	Up
100241492	2.37129e-144	1.54983	Up
100242646	3.15245e-144	3.80587	Up
100254662	5.53444e-144	1.25892	Up
100255526	2.50391e-143	4.88876	Up
100264970	2.61818e-143	1.9581	Up
100256073	2.81758e-143	1.36685	Up
100266507	1.11016e-142	1.93064	Up
100250601	1.18691e-142	1.27349	Up
100233023	1.68159e-142	3.40831	Up
100251539	1.91955e-142	5.12474	Up
100246642	2.44445e-142	2.99023	Up
100255197	3.34265e-142	1.37339	Up
100243992	4.12403e-142	1.37961	Up
100264458	4.39926e-142	1.57901	Up
100248069	9.94429e-142	4.35427	Up
100264006	1.52726e-141	3.51196	Up
100232844	1.56636e-141	2.24469	Up
100258428	3.51881e-141	1.96863	Up
100266508	3.60958e-141	1.54331	Up
100261376	4.45454e-141	1.38442	Up
100240944	6.72196e-141	2.5103	Up
100263585	2.4537e-140	3.50252	Up
100252623	3.36549e-140	1.35319	Up
100262246	5.34667e-140	1.44485	Up
100252322	2.10801e-139	1.38278	Up
100254350	2.25392e-139	1.40659	Up
100251930	3.09356e-139	2.89968	Up
100249306	3.45691e-139	1.84608	Up
100248834	1.3056e-138	2.87369	Up
100264398	1.56175e-138	1.85481	Up
100267847	4.02539e-138	5.57653	Up
100245224	1.20263e-137	3.2276	Up
100252878	1.31161e-137	3.11408	Up
100249741	2.34621e-137	2.55959	Up
100247806	6.08843e-137	2.20104	Up
100267216	6.24029e-137	3.00098	Up
100267646	8.89697e-137	1.86274	Up
100265707	9.4596e-137	2.11446	Up
100255646	6.12618e-136	1.19119	Up
100267396	1.74276e-135	1.9642	Up
100254798	3.7867e-135	1.15683	Up
100254426	4.19384e-135	2.96276	Up
100243779	5.64703e-135	1.17883	Up
100266593	5.65656e-135	7.09252	Up
100250222	2.2586e-133	1.24938	Up
100260694	3.2021e-133	3.88464	Up
100256315	8.37793e-133	1.07157	Up
100259348	3.1919e-132	4.62899	Up
100257457	4.11915e-132	2.77974	Up
100248897	6.63046e-132	1.24878	Up
100261263	1.07615e-131	1.44766	Up
100261275	1.194e-131	2.36757	Up
100266056	1.97912e-131	1.28383	Up
100257857	2.56852e-131	1.08538	Up
100243979	3.82468e-131	1.75147	Up
100251945	9.27655e-131	2.21253	Up
100256560	1.76486e-130	1.19722	Up
100265761	4.19377e-130	2.69012	Up
100262112	4.59745e-130	4.31765	Up
100248669	4.86711e-130	1.56649	Up
100267001	7.69577e-130	1.95776	Up
100259462	1.25512e-129	2.13833	Up
100233043	2.1356e-129	1.74503	Up
100262760	6.20552e-129	2.02747	Up
100265067	7.09006e-129	1.39151	Up
100248740	1.22489e-128	2.10132	Up
100260881	2.29912e-128	2.27263	Up
100256590	2.87343e-128	1.63537	Up
100254514	4.52137e-128	2.04728	Up
100244657	5.07925e-128	1.9226	Up
100247137	5.12208e-128	1.48489	Up
100258476	2.68509e-127	1.35852	Up
100264712	2.90008e-127	2.44275	Up
100254492	2.96986e-127	9.73638	Up
100255489	6.9993e-127	3.33674	Up
100232985	7.78656e-127	3.27108	Up
104882192	1.03531e-126	1.15866	Up
100257160	1.06562e-126	1.41833	Up
100253885	1.15685e-126	2.16669	Up
100253729	1.4032e-126	2.67667	Up
100245377	2.91351e-126	2.30343	Up
100266120	3.22319e-126	9.72141	Up
104877306	3.31607e-125	1.74982	Up
100260419	4.39147e-125	1.60142	Up
100260870	7.12393e-125	2.72667	Up
100262321	9.93712e-125	6.96615	Up
100264177	6.72638e-124	2.89412	Up
100241980	7.03912e-124	1.73303	Up
100244512	1.61006e-123	1.35665	Up
100266298	4.52942e-123	2.71309	Up
100250806	4.74524e-123	1.76929	Up
100252969	5.10276e-123	1.23109	Up
100250157	6.26488e-123	2.10206	Up
100261061	7.27695e-123	1.05343	Up
100242243	1.07472e-122	2.87651	Up
100854929	1.45976e-122	2.49179	Up
104879260	3.87492e-122	2.38626	Up
100261141	1.1386e-121	1.64713	Up
100245136	1.3264e-121	1.21478	Up
100256705	3.7927e-121	1.02309	Up
100246645	8.85859e-121	4.90121	Up
100241487	9.29302e-121	1.58747	Up
100251099	1.0085e-120	2.76282	Up
100244508	1.18465e-120	1.66425	Up
100247802	2.04059e-120	1.80482	Up
100854483	2.15488e-120	3.86269	Up
100246593	2.31601e-120	3.94088	Up
100253844	5.24279e-120	1.4324	Up
100246099	6.01353e-120	1.11535	Up
100254797	9.39807e-120	3.24894	Up
100245654	1.40383e-119	2.51458	Up
100247737	2.7044e-119	1.77645	Up
100257939	2.82064e-119	1.65075	Up
100232872	2.83076e-119	1.00496	Up
100255070	4.90636e-119	2.21431	Up
100242903	9.50836e-119	9.61	Up
100242608	1.16257e-118	2.23503	Up
100242502	2.51705e-118	1.40617	Up
100265311	4.7309e-118	1.92983	Up
100245451	7.19811e-118	2.52244	Up
100246229	7.61381e-118	1.2907	Up
100257937	1.41469e-117	2.43206	Up
100249606	1.62363e-117	1.2251	Up
100263482	2.17795e-117	1.85117	Up
100263727	3.9272e-117	2.0417	Up
100855233	4.31596e-117	1.90974	Up
100249849	1.18924e-116	1.08514	Up
100244142	6.01397e-116	1.47471	Up
100261743	7.63194e-116	2.69652	Up
100265434	1.07838e-115	1.37819	Up
100266805	1.47036e-115	1.17922	Up
100246765	3.37354e-115	1.51701	Up
100240833	5.67541e-115	4.23899	Up
100852866	5.67678e-115	2.86311	Up
100263823	7.08665e-115	1.27397	Up
100246063	9.39317e-115	2.14111	Up
100241024	2.6775e-114	3.68507	Up
104880185	2.90386e-114	4.64543	Up
100267441	4.81117e-114	1.71499	Up
100240980	4.97251e-114	1.6044	Up
100244526	1.68456e-113	1.58911	Up
100246260	1.83996e-113	1.18004	Up
100256945	2.16509e-113	1.91908	Up
100245719	2.39641e-113	1.29018	Up
100247733	6.50436e-113	10.8157	Up
100246691	1.49088e-112	1.75522	Up
100254224	1.98654e-112	1.45817	Up
104879286	3.85652e-112	3.41445	Up
100253615	4.17808e-112	3.07199	Up
100246547	4.29715e-112	3.77967	Up
100261380	4.8476e-112	1.88989	Up
100243951	9.54805e-112	1.52041	Up
100244716	9.98863e-112	2.32333	Up
100246618	1.33269e-111	1.90337	Up
100257113	2.06244e-111	1.80568	Up
100263182	3.42071e-111	3.37238	Up
100265246	6.00725e-111	1.41121	Up
104882242	8.75374e-111	3.0378	Up
100263288	9.06187e-111	7.59502	Up
100242218	1.25761e-110	1.41108	Up
100260039	1.33184e-110	1.18391	Up
100250148	1.36902e-110	1.33855	Up
100250127	2.41909e-110	1.66564	Up
100240978	8.35376e-110	1.44681	Up
100262346	1.18421e-109	2.2564	Up
100243681	1.91754e-109	2.03907	Up
100257429	3.28217e-109	2.80528	Up
100265166	8.43337e-109	1.36646	Up
100256282	9.03375e-109	5.34177	Up
100266115	2.65543e-108	1.76253	Up
100264570	3.6699e-108	1.67427	Up
100264871	4.64483e-108	1.09562	Up
100245778	1.48273e-107	2.35132	Up
100250237	2.38249e-107	3.12266	Up
100252774	2.55145e-107	4.40943	Up
100252404	4.47074e-107	1.69312	Up
100247254	5.3181e-107	1.12606	Up
100266416	1.43333e-106	2.84188	Up
100240982	6.23133e-106	1.25124	Up
100262529	6.31692e-106	2.80129	Up
100241984	6.50985e-106	1.047	Up
100245287	8.24723e-106	1.14381	Up
100262296	1.04231e-105	1.51948	Up
100249836	2.55855e-105	2.12636	Up
100241917	3.31077e-105	1.92791	Up
100245576	5.70241e-105	5.98382	Up
100255606	1.62731e-104	7.49881	Up
100263797	2.48984e-104	10.6655	Up
100254439	7.00471e-104	1.80539	Up
100255645	1.36444e-103	2.22136	Up
100245736	1.91582e-103	3.13598	Up
100240925	1.98314e-103	1.45261	Up
100254953	5.91595e-103	2.48457	Up
100264074	7.84911e-103	3.81144	Up
100244689	8.26772e-103	1.32758	Up
100255807	8.8788e-103	1.82068	Up
100264158	1.16769e-102	3.22579	Up
100262958	1.94818e-102	2.15093	Up
100263868	3.24147e-102	5.25487	Up
100264299	4.4893e-102	1.66022	Up
100251323	6.65428e-102	1.41355	Up
100253167	6.99222e-102	1.1166	Up
100254972	8.81909e-102	2.04782	Up
100258264	8.82936e-102	2.69884	Up
100249746	1.30883e-101	2.65232	Up
100246165	1.36357e-101	1.71282	Up
100254102	1.67791e-101	1.42833	Up
100260111	2.60071e-101	1.30377	Up
100853647	5.54474e-101	2.05653	Up
100261976	5.55319e-101	1.19251	Up
100243222	7.48288e-101	2.13517	Up
104882052	1.1771e-100	2.11356	Up
100260845	1.45037e-100	1.40847	Up
100250140	2.57553e-100	2.81075	Up
100244372	4.29086e-100	1.52651	Up
100241011	6.89563e-100	1.86159	Up
100250631	8.02002e-100	1.6457	Up
100266599	9.35851e-100	1.35791	Up
100241098	1.06495e-99	1.49024	Up
100259435	1.20822e-99	1.862	Up
100246297	1.34561e-99	1.06525	Up
100245358	1.41151e-99	1.91812	Up
104881312	1.42098e-99	1.8572	Up
100244040	1.43081e-99	9.29061	Up
100264001	3.8456e-98	1.91232	Up
100265476	6.07102e-98	10.5459	Up
100263342	7.68817e-98	1.04945	Up
100255251	1.01885e-97	1.40046	Up
100265876	1.12974e-97	2.10662	Up
100250466	1.60292e-97	2.31458	Up
100267028	2.92997e-97	1.07186	Up
100254166	4.41005e-97	1.64779	Up
100257625	6.06675e-97	1.09555	Up
100258813	9.08415e-97	1.88797	Up
100243388	1.31372e-96	2.64295	Up
100247382	1.32854e-96	1.41027	Up
100244623	1.39267e-96	1.41367	Up
100251775	2.87558e-96	1.85928	Up
100247283	4.66545e-96	1.65123	Up
100246542	5.18655e-96	1.75296	Up
100262873	5.28155e-96	1.21412	Up
100255253	5.56686e-96	2.02369	Up
100256571	1.75997e-95	1.18478	Up
100854975	2.15418e-95	2.01903	Up
100256432	2.40338e-95	1.7097	Up
100264565	2.71559e-95	1.45632	Up
100260114	3.51882e-95	1.36821	Up
100257803	3.93995e-95	1.79421	Up
100256346	4.03667e-95	1.4156	Up
100254299	5.87238e-95	1.04471	Up
100250736	6.7584e-95	2.19318	Up
100267623	1.47712e-94	1.58243	Up
100242021	2.11498e-94	1.6182	Up
100249353	2.19047e-94	1.4352	Up
100251363	2.41868e-94	1.75761	Up
100265888	2.50376e-94	1.45628	Up
100258944	3.65105e-94	1.53482	Up
100245811	3.83732e-94	2.61178	Up
100253153	4.46351e-94	1.40212	Up
100243594	4.54758e-94	1.49105	Up
100232882	6.00229e-94	4.34127	Up
100244129	6.93679e-94	2.07584	Up
100249786	7.53976e-94	1.20477	Up
100854918	1.97351e-93	2.31202	Up
100267848	1.67897e-92	5.22579	Up
100241603	1.98022e-92	1.26587	Up
100242392	3.23309e-92	1.19917	Up
100259877	9.36366e-92	2.48549	Up
100260390	1.13335e-91	2.09486	Up
100260571	1.62555e-91	1.74065	Up
100260554	1.7378e-91	9.13833	Up
100265103	1.97508e-91	3.37496	Up
100265881	2.15037e-91	1.59337	Up
100262105	3.06548e-91	1.70782	Up
100257151	3.35658e-91	4.20607	Up
100260432	4.23959e-91	2.60441	Up
100262646	4.71338e-91	1.00733	Up
100265508	1.18903e-90	3.66647	Up
100241630	1.41193e-90	1.88835	Up
100265586	1.48867e-90	2.0613	Up
100243946	1.57606e-90	1.46815	Up
100265578	1.86785e-90	1.67808	Up
100267012	2.49132e-90	1.19366	Up
100245416	3.96541e-90	5.59045	Up
100251629	5.4901e-90	1.1258	Up
100244482	6.46959e-90	2.00142	Up
100266616	1.17906e-89	1.05919	Up
100253136	1.61915e-89	1.29218	Up
100254601	1.63204e-89	1.69858	Up
100255790	2.66582e-89	2.92543	Up
100853980	2.93264e-89	3.38917	Up
100258467	3.90757e-89	1.79	Up
100250213	4.13012e-89	2.15471	Up
100256572	4.67117e-89	2.09362	Up
100249240	5.44365e-89	2.36956	Up
100261814	6.24207e-89	6.1607	Up
100255898	6.34118e-89	1.34248	Up
100246160	6.88447e-89	3.7296	Up
100260604	8.55006e-89	1.62599	Up
100248343	4.15982e-88	1.72058	Up
100261188	5.96438e-88	3.09526	Up
100232871	1.52552e-87	2.07313	Up
104880872	1.59988e-87	2.87104	Up
100241021	3.26893e-87	1.20407	Up
100253141	5.10688e-87	1.02495	Up
100251745	8.36976e-87	1.79522	Up
100245830	8.81547e-87	1.06189	Up
100243039	1.20638e-86	3.31713	Up
104882483	1.26332e-86	1.96145	Up
100244614	3.44573e-86	2.37057	Up
100244429	3.80657e-86	1.78127	Up
100233065	1.15319e-85	3.57573	Up
100267284	1.61902e-85	2.48972	Up
100853517	1.87046e-85	2.21028	Up
100264038	2.38492e-85	2.53064	Up
100263534	3.64882e-85	3.5181	Up
100263592	4.05375e-85	1.43822	Up
100247401	5.3973e-85	1.2167	Up
100255871	5.92397e-85	1.16853	Up
100258876	7.87125e-85	2.24648	Up
100250952	8.30991e-85	1.20525	Up
100257370	1.88569e-84	6.35556	Up
100257177	2.35713e-84	2.03065	Up
100255795	5.8117e-84	1.13378	Up
100260203	5.96524e-84	1.65969	Up
100246359	1.79479e-83	1.27145	Up
100252147	2.18641e-83	1.55961	Up
100241934	3.07687e-83	7.78579	Up
100251998	4.90367e-83	8.96488	Up
100245718	6.84365e-83	1.7548	Up
100246283	6.88895e-83	8.9617	Up
100245020	1.00878e-82	1.39901	Up
100249816	1.06695e-82	3.84223	Up
100249028	1.12417e-82	4.34592	Up
100254414	1.33336e-82	1.30298	Up
100264750	1.41036e-82	1.36624	Up
100246811	1.48796e-82	1.03179	Up
100244774	2.25966e-82	1.76773	Up
100252590	3.68747e-82	1.22404	Up
100253555	5.41542e-82	1.41437	Up
100250699	5.48089e-82	1.11651	Up
100263242	1.09469e-81	1.46316	Up
100233042	1.21578e-81	5.80671	Up
100252671	1.49647e-81	1.75219	Up
100852431	1.56578e-81	1.8183	Up
104880503	3.5372e-81	2.29753	Up
100254292	4.70915e-81	1.03884	Up
100266175	4.77831e-81	1.93617	Up
100241147	5.78374e-81	1.16749	Up
100251843	7.38193e-81	1.81006	Up
104879735	7.69218e-81	4.8348	Up
100249460	9.42391e-81	1.42149	Up
100252798	1.32537e-80	2.2754	Up
100247652	1.66806e-80	1.32793	Up
100242189	2.11407e-80	1.55855	Up
100257796	2.62848e-80	1.7086	Up
100232851	2.97079e-80	1.59408	Up
100244659	2.99334e-80	1.82946	Up
100257918	3.21074e-80	5.42373	Up
100267809	5.52451e-80	1.86364	Up
100262198	6.19629e-80	1.26026	Up
100257837	6.2375e-80	2.50193	Up
100257815	8.08408e-80	1.2768	Up
100248570	1.02555e-79	10.1586	Up
100248547	1.04469e-79	1.08496	Up
100265903	1.10259e-79	1.15405	Up
100251623	1.19429e-79	1.03181	Up
100258294	1.22083e-79	4.81479	Up
100259143	1.52996e-79	1.31027	Up
100265140	2.49175e-79	1.27661	Up
100243444	2.76023e-79	3.79296	Up
100266680	3.3566e-79	1.24958	Up
100245921	4.83146e-79	1.27467	Up
100249379	5.5408e-79	1.29487	Up
100854009	6.54523e-79	1.63683	Up
100249322	6.98412e-79	1.31079	Up
100261598	1.29486e-78	2.45785	Up
100258605	1.38393e-78	1.18814	Up
100256585	1.41939e-78	1.05307	Up
100247362	1.45301e-78	1.71422	Up
100264439	2.00194e-78	2.50019	Up
100260578	3.40697e-78	1.15263	Up
100251324	4.10492e-78	1.65001	Up
100251811	4.20189e-78	2.57744	Up
100265189	1.81181e-77	1.77076	Up
100241016	2.67644e-77	1.24932	Up
100247682	3.55175e-77	1.64399	Up
100267950	4.52331e-77	1.75564	Up
100245643	7.19248e-77	1.86832	Up
100265385	7.19521e-77	1.45842	Up
100267395	7.87118e-77	1.02242	Up
100248478	8.97987e-77	1.65544	Up
100254100	9.04004e-77	1.92401	Up
100254115	9.4314e-77	1.13418	Up
100257200	1.04998e-76	1.29398	Up
100258075	1.21798e-76	1.19257	Up
100260568	1.29108e-76	1.18857	Up
100253170	1.6127e-76	1.6647	Up
100257057	1.71555e-76	2.37912	Up
100248015	2.05103e-76	1.14086	Up
100233101	3.11421e-76	1.88543	Up
104881257	5.2501e-76	3.14154	Up
100249350	7.20599e-76	1.30511	Up
100264629	8.98894e-76	1.99486	Up
100267741	9.61016e-76	1.18921	Up
100268003	1.08334e-75	1.03172	Up
100253357	1.44527e-75	1.85605	Up
100260853	2.06916e-75	6.96699	Up
100267588	2.11002e-75	2.62646	Up
100256437	2.42241e-75	2.0838	Up
100232930	3.42703e-75	2.95182	Up
100244140	3.77255e-75	4.83449	Up
100261390	5.15877e-75	6.95851	Up
100262364	5.84071e-75	5.18272	Up
100250571	6.3551e-75	4.34573	Up
100259272	6.5292e-75	2.13195	Up
100254371	8.33551e-75	1.80044	Up
100251604	9.7943e-75	1.7602	Up
104882245	1.1068e-74	6.50465	Up
100255300	1.61788e-74	3.874	Up
100266785	1.95682e-74	1.71847	Up
100251485	2.89839e-74	2.8834	Up
100251787	4.25158e-74	1.43798	Up
100242476	6.16111e-74	5.30825	Up
100264011	6.87848e-74	2.40386	Up
100266395	7.60663e-74	1.38744	Up
100258281	7.60838e-74	1.52065	Up
100243995	7.9244e-74	2.30469	Up
100259623	8.93153e-74	5.46924	Up
100244943	9.26847e-74	2.01146	Up
100249183	1.01068e-73	1.4841	Up
100265557	1.09901e-73	6.14732	Up
100251624	1.5188e-73	5.46476	Up
100246999	1.87901e-73	2.03552	Up
104881118	1.89277e-73	3.89914	Up
100263055	2.00805e-73	6.47818	Up
100853532	2.11507e-73	4.19722	Up
100243282	2.14496e-73	1.43117	Up
100248319	2.41307e-73	3.73872	Up
100252896	2.60836e-73	4.25519	Up
100248533	3.20833e-73	1.13833	Up
100251778	4.55193e-73	1.60862	Up
100261285	7.70636e-73	1.48929	Up
100262963	7.91487e-73	2.49787	Up
100241234	9.14214e-73	2.12742	Up
100250227	1.04156e-72	2.67266	Up
100256009	1.26781e-72	1.61562	Up
100267130	1.29711e-72	1.59925	Up
100259464	1.85316e-72	1.45251	Up
100263459	4.20274e-72	1.75982	Up
100249986	6.58769e-72	1.15584	Up
100262993	7.03016e-72	1.59814	Up
100253117	8.59457e-72	1.70525	Up
100245798	1.02935e-71	1.67422	Up
100263112	1.07284e-71	1.88353	Up
100854478	1.26165e-71	2.04048	Up
100258338	1.31276e-71	2.2554	Up
100246305	1.36874e-71	3.82683	Up
100243778	2.34295e-71	1.27648	Up
100250174	3.05148e-71	1.42485	Up
100266355	3.77786e-71	1.47657	Up
100259579	4.14125e-71	1.74055	Up
100261064	5.59625e-71	1.37044	Up
100244251	6.46691e-71	2.79924	Up
100245580	7.156e-71	1.19534	Up
100254045	1.11046e-70	6.4191	Up
100855232	1.18312e-70	2.42373	Up
100249077	1.34016e-70	3.38811	Up
104881661	1.4149e-70	2.88922	Up
100261408	1.66255e-70	1.47955	Up
100251594	1.96368e-70	2.09252	Up
100250989	2.51022e-70	1.57718	Up
100243654	3.87424e-70	1.41825	Up
100264692	3.98106e-70	1.22055	Up
100258862	5.08218e-70	1.21826	Up
100257132	5.17613e-70	6.84799	Up
100248403	5.66724e-70	1.26268	Up
100259991	5.71156e-70	6.06907	Up
100251435	8.8907e-70	3.18895	Up
100248431	9.53344e-70	4.95502	Up
100265175	1.68701e-69	1.52002	Up
100255130	1.74954e-69	1.17376	Up
100261405	2.22448e-69	1.47844	Up
100243131	2.51176e-69	1.77096	Up
100852632	2.58416e-69	1.28031	Up
100251924	3.39165e-69	2.8699	Up
100251514	3.81824e-69	2.43601	Up
100253955	3.93893e-69	4.72329	Up
100245622	5.47766e-69	1.81415	Up
100251234	1.04706e-68	2.11546	Up
100243417	1.11886e-68	1.99231	Up
100250613	1.51352e-68	3.49588	Up
100244817	1.82322e-68	1.18079	Up
100266723	2.26591e-68	1.22685	Up
100249114	2.27881e-68	1.23725	Up
100248962	2.50802e-68	2.93232	Up
100247337	2.72989e-68	9.86999	Up
100255350	3.3543e-68	1.792	Up
100246610	3.882e-68	1.15286	Up
100241150	4.61867e-68	1.29161	Up
100259639	5.1889e-68	1.82447	Up
100245181	5.40628e-68	6.80129	Up
100247590	6.25058e-68	1.69087	Up
100248594	6.64688e-68	2.65203	Up
100255512	7.03867e-68	1.11123	Up
100257530	7.60744e-68	1.58137	Up
100259358	8.95285e-68	1.47305	Up
100250012	1.20088e-67	1.87998	Up
100258275	2.96424e-67	1.03874	Up
100249393	3.36956e-67	2.11267	Up
100251137	7.60234e-67	4.58364	Up
100256064	7.80271e-67	1.51355	Up
100265155	7.84439e-67	1.30885	Up
100266572	1.04669e-66	3.142	Up
100246023	1.14777e-66	2.04979	Up
100248565	1.628e-66	2.23025	Up
100266105	1.6294e-66	1.7399	Up
100266013	3.28981e-66	1.6261	Up
100263771	4.0981e-66	1.24138	Up
100263976	4.7981e-66	1.73251	Up
100245337	6.13237e-66	3.17245	Up
100259119	8.29662e-66	1.71244	Up
100260595	1.16015e-65	3.39025	Up
100245970	1.72025e-65	1.9645	Up
100253735	2.13851e-65	1.13931	Up
100251441	2.50728e-65	2.25908	Up
100248599	2.63183e-65	1.51409	Up
100252566	2.89847e-65	1.88437	Up
100261556	3.84706e-65	6.29315	Up
100854952	4.2948e-65	1.33958	Up
100267212	4.87212e-65	1.47513	Up
100245433	7.10464e-65	4.37673	Up
100248501	8.67158e-65	1.10199	Up
100251191	1.10546e-64	1.12001	Up
100255802	1.16524e-64	1.84752	Up
100259966	1.43206e-64	1.69968	Up
100257340	1.97085e-64	1.3328	Up
100266128	2.27514e-64	1.32356	Up
100265438	2.6775e-64	4.62771	Up
100260266	3.04541e-64	4.8438	Up
100242669	3.56296e-64	1.30607	Up
100242583	3.66578e-64	1.04522	Up
100258154	3.85018e-64	1.22565	Up
100246156	3.9281e-64	1.71769	Up
100244600	5.27414e-64	1.461	Up
100268097	6.96631e-64	3.09727	Up
100266389	7.77901e-64	1.14548	Up
100242338	8.32387e-64	2.36643	Up
104882152	9.51148e-64	1.64885	Up
100255881	1.93405e-63	2.02068	Up
100254118	2.57404e-63	2.93843	Up
100264489	2.93454e-63	3.10795	Up
100242647	3.96735e-63	3.43531	Up
100247121	5.14026e-63	3.53065	Up
100248040	6.4949e-63	1.76134	Up
100247586	7.25538e-63	4.1924	Up
100258115	7.50559e-63	1.43126	Up
100855331	7.88978e-63	5.24162	Up
100254227	8.33592e-63	1.12627	Up
100261521	9.23525e-63	1.61675	Up
100249232	9.3565e-63	1.65916	Up
100246012	1.88034e-62	2.942	Up
100853422	1.95661e-62	2.28878	Up
100854423	2.61675e-62	1.46795	Up
100262227	3.81449e-62	1.74724	Up
100255449	5.09646e-62	3.00774	Up
100243434	6.897e-62	1.11532	Up
104882627	7.71913e-62	4.79264	Up
100260250	9.34058e-62	3.93156	Up
100246386	9.6836e-62	1.17505	Up
100261537	1.01932e-61	2.98405	Up
100241750	1.09853e-61	3.40992	Up
100246889	2.00628e-61	1.89405	Up
104882341	2.60133e-61	1.55906	Up
100254113	2.81965e-61	1.54719	Up
100241240	5.31093e-61	1.28691	Up
100259118	1.11341e-60	1.93985	Up
100264197	1.35819e-60	1.56146	Up
104878785	1.55701e-60	1.58934	Up
100246240	2.89939e-60	3.32548	Up
100256165	2.89939e-60	3.32548	Up
100247481	3.30756e-60	1.06433	Up
100244435	4.60515e-60	3.14242	Up
100246897	5.25853e-60	1.44401	Up
100262670	6.47092e-60	1.35694	Up
100853526	6.58692e-60	9.62742	Up
100252268	6.71219e-60	1.46344	Up
104877331	6.81472e-60	2.44766	Up
100256337	7.17256e-60	2.21321	Up
100253257	1.04977e-59	1.99724	Up
100253057	1.0577e-59	1.78165	Up
100260560	1.2997e-59	2.79884	Up
100242998	1.43905e-59	2.93033	Up
100853363	1.48309e-59	4.43426	Up
100252681	1.52733e-59	5.82763	Up
100246145	1.55774e-59	5.16623	Up
100265529	1.90298e-59	1.74838	Up
100243703	2.16254e-59	1.15282	Up
100255882	2.16919e-59	1.53344	Up
100241032	2.31815e-59	1.10648	Up
100253855	2.67792e-59	1.22533	Up
100853365	2.95325e-59	7.22048	Up
100250322	4.08694e-59	3.05947	Up
100249280	4.30967e-59	1.30086	Up
100245270	9.448e-59	1.25274	Up
100853783	1.06197e-58	1.574	Up
100258725	1.1578e-58	2.76838	Up
100264402	1.20822e-58	5.80508	Up
104880749	1.27072e-58	2.38391	Up
100256072	1.42404e-58	3.0291	Up
100250654	1.64059e-58	1.21934	Up
100250375	1.73016e-58	1.25834	Up
100263836	1.89244e-58	1.16013	Up
100242474	1.9301e-58	1.10897	Up
100267702	1.94334e-58	6.12701	Up
100259194	2.24792e-58	1.65993	Up
100243518	2.35883e-58	1.28854	Up
100246204	2.84904e-58	1.87841	Up
100249578	3.50912e-58	2.40392	Up
100264754	3.71946e-58	3.97122	Up
100252323	3.931e-58	1.19057	Up
100255379	4.15738e-58	2.29471	Up
100265834	4.45666e-58	1.21278	Up
100265316	4.63386e-58	1.54861	Up
100256628	5.301e-58	3.66671	Up
100251047	6.90496e-58	1.06423	Up
100247496	6.99753e-58	1.42432	Up
100263932	7.98531e-58	3.2001	Up
100257231	1.0348e-57	2.63018	Up
100261415	1.26522e-57	1.27637	Up
100243761	1.4076e-57	4.01968	Up
100245102	1.54584e-57	2.6529	Up
100261299	1.75365e-57	3.36375	Up
100263358	1.76749e-57	1.31319	Up
100259006	2.0105e-57	1.57705	Up
100243767	2.52644e-57	1.8552	Up
100247233	2.58401e-57	1.84399	Up
100257264	3.19967e-57	1.15819	Up
100242085	5.22193e-57	1.78469	Up
100263995	6.68905e-57	1.42981	Up
100854438	6.86409e-57	1.30755	Up
100261084	1.07919e-56	1.82896	Up
100260351	1.28095e-56	1.99468	Up
100244458	1.60892e-56	1.48281	Up
100244828	1.89471e-56	1.57487	Up
100246815	2.01559e-56	1.00108	Up
104881550	2.30293e-56	2.06872	Up
100247878	2.38808e-56	1.17239	Up
100258456	2.55962e-56	1.08231	Up
100267570	3.0763e-56	1.24069	Up
100255220	3.07592e-56	2.44022	Up
100246883	4.0487e-56	1.4732	Up
100233110	4.25723e-56	1.09962	Up
100241943	4.82757e-56	1.10672	Up
100263555	5.61017e-56	1.57836	Up
100242137	6.88962e-56	1.06988	Up
100257095	7.09016e-56	1.32677	Up
100259275	8.78531e-56	2.97963	Up
100260227	8.84772e-56	4.04522	Up
100262774	9.20696e-56	2.0128	Up
100262854	9.7615e-56	1.13602	Up
100265290	9.87857e-56	1.50756	Up
100241875	1.01857e-55	2.95825	Up
100262363	1.02256e-55	5.72929	Up
104880896	1.35256e-55	6.05122	Up
100247417	1.41501e-55	1.87529	Up
100254450	1.99782e-55	8.25207	Up
100254716	2.17163e-55	2.39802	Up
100240780	2.36995e-55	1.26348	Up
100267613	2.92659e-55	8.24685	Up
100261987	3.06047e-55	1.77932	Up
100259913	3.25707e-55	1.42969	Up
100242603	3.67673e-55	1.46285	Up
100251688	3.74919e-55	2.83675	Up
100249418	4.12698e-55	1.4401	Up
100242542	7.10586e-55	1.38887	Up
100263354	7.45468e-55	1.33184	Up
104880479	8.35804e-55	7.09252	Up
100253176	8.62879e-55	1.3299	Up
100246760	1.07731e-54	1.51354	Up
100260369	1.12544e-54	1.36651	Up
104880882	2.33545e-54	1.06083	Up
100262140	2.48942e-54	1.24514	Up
100252606	2.78302e-54	1.87031	Up
100257164	2.85839e-54	1.48756	Up
100262208	4.4304e-54	1.61	Up
100244851	5.11171e-54	1.0772	Up
100256566	5.58018e-54	4.73526	Up
100853391	6.62809e-54	2.51976	Up
100250521	7.7603e-54	1.85632	Up
100259620	1.3891e-53	2.61311	Up
100262460	4.34237e-53	8.17725	Up
100254466	4.43603e-53	1.06193	Up
100260339	6.2638e-53	1.27089	Up
100259819	6.48089e-53	2.81389	Up
100264536	7.82257e-53	2.86678	Up
100265118	9.60653e-53	1.4953	Up
100259734	1.0917e-52	1.55802	Up
100246192	1.29004e-52	1.7694	Up
100242853	1.34921e-52	2.49773	Up
100248355	1.688e-52	1.86673	Up
100249968	2.04352e-52	8.15514	Up
100264622	2.75616e-52	1.02165	Up
100252914	3.05749e-52	3.04522	Up
100247386	3.92643e-52	1.28765	Up
104882556	4.06456e-52	2.64215	Up
100257717	6.75065e-52	1.03005	Up
100249168	7.60687e-52	1.42274	Up
100244418	8.3514e-52	3.83321	Up
100259545	9.01664e-52	1.06021	Up
100244354	9.87411e-52	1.30864	Up
100267656	1.0547e-51	1.02718	Up
100252386	1.19169e-51	1.62896	Up
100263263	1.19375e-51	1.56154	Up
100266965	1.50536e-51	1.18905	Up
100241507	1.70551e-51	1.38604	Up
100252795	1.83936e-51	1.18915	Up
100257711	3.54412e-51	6.35427	Up
100243811	4.15486e-51	1.75273	Up
104878982	4.30847e-51	3.40447	Up
100853633	4.49628e-51	3.02213	Up
100244210	4.53833e-51	2.25833	Up
100264502	4.53833e-51	2.25833	Up
104880162	4.65381e-51	1.26331	Up
100244212	5.31909e-51	1.27341	Up
100262250	5.90609e-51	1.21181	Up
100254904	6.26078e-51	2.00696	Up
100255335	6.77224e-51	1.165	Up
100267499	7.40181e-51	2.44538	Up
100253930	8.33979e-51	1.0608	Up
100254355	1.0927e-50	2.13199	Up
100242547	1.21327e-50	2.86347	Up
100252599	1.36021e-50	1.22597	Up
100244442	1.96508e-50	1.41	Up
100251070	2.23546e-50	1.6842	Up
104879009	3.21642e-50	4.05719	Up
100253755	3.24937e-50	8.08084	Up
100254423	3.31794e-50	1.6668	Up
100264768	4.66533e-50	1.43009	Up
100261655	4.8056e-50	1.31436	Up
100262888	4.98073e-50	1.51684	Up
100247933	5.26496e-50	2.18563	Up
100255837	5.47499e-50	1.1516	Up
100250159	5.5798e-50	1.21015	Up
100260963	5.64302e-50	1.33168	Up
100247482	7.27253e-50	2.00191	Up
100253448	9.37868e-50	2.10371	Up
100251804	1.10891e-49	1.57798	Up
100853380	1.12749e-49	1.14761	Up
100255879	1.14355e-49	2.05141	Up
100854923	1.6191e-49	1.18517	Up
100260826	2.17731e-49	1.20613	Up
100249745	2.24568e-49	2.68123	Up
100263272	2.266e-49	2.87836	Up
100264844	2.63482e-49	9.26948	Up
100263319	3.1912e-49	1.23253	Up
104879015	3.98895e-49	1.55124	Up
100259316	4.20217e-49	1.23465	Up
100253952	5.00655e-49	2.21633	Up
100252097	5.35816e-49	4.02707	Up
100260914	5.89658e-49	2.09092	Up
100247160	6.14048e-49	1.85887	Up
100252459	6.27249e-49	1.1464	Up
100244545	6.80066e-49	1.31535	Up
100260796	7.53887e-49	8.03315	Up
100262236	7.99364e-49	6.28129	Up
100255414	9.98418e-49	1.92132	Up
100853716	1.28231e-48	2.01692	Up
100263241	1.50757e-48	1.42114	Up
100253849	1.99577e-48	1.11891	Up
100853931	2.15662e-48	6.26761	Up
100263709	3.12948e-48	1.06736	Up
100252114	3.14003e-48	1.29957	Up
100258690	3.73833e-48	2.72329	Up
100267178	4.3668e-48	3.54205	Up
100243932	6.23863e-48	1.16979	Up
100249387	6.80331e-48	9.21644	Up
100257446	9.06546e-48	2.03964	Up
100261219	1.0114e-47	1.00233	Up
100260253	1.19228e-47	1.10375	Up
100264391	1.73313e-47	5.49588	Up
100855128	1.9268e-47	2.23941	Up
100247348	2.04062e-47	1.15671	Up
100266471	2.46929e-47	1.54246	Up
100255759	3.3059e-47	1.13423	Up
100263446	3.49416e-47	9.18916	Up
100253350	3.56933e-47	3.72329	Up
100242667	3.66636e-47	2.00543	Up
100244007	4.08222e-47	1.37247	Up
100259608	4.8491e-47	9.18365	Up
100263559	6.77264e-47	1.20856	Up
100245307	9.78715e-47	1.32971	Up
100247220	1.95109e-46	1.18207	Up
100253341	1.99426e-46	2.11111	Up
100241109	2.35512e-46	1.84672	Up
100265165	2.47509e-46	1.34032	Up
100241120	3.18788e-46	1.80083	Up
100243215	3.24299e-46	1.54737	Up
100261071	3.9843e-46	1.72859	Up
100254161	5.11882e-46	1.1744	Up
100253439	5.42831e-46	2.58458	Up
100264627	5.70574e-46	1.62668	Up
100257141	7.9565e-46	1.58429	Up
100264485	8.21016e-46	1.10492	Up
100260981	9.26108e-46	3.80761	Up
100247840	1.1062e-45	3.14922	Up
100260909	1.25242e-45	1.11773	Up
100267703	1.29072e-45	2.19845	Up
100854997	1.82638e-45	9.12153	Up
100243597	2.0204e-45	3.86465	Up
100257032	2.16768e-45	3.2065	Up
100854621	2.18529e-45	7.90651	Up
100260106	2.27558e-45	1.24448	Up
100252096	2.5408e-45	1.54272	Up
100250996	2.81886e-45	1.20967	Up
100247958	3.03716e-45	1.08246	Up
100245269	3.35553e-45	3.56764	Up
100254990	3.41687e-45	1.12567	Up
100253205	3.71994e-45	2.10356	Up
100254178	4.07112e-45	1.63583	Up
100266152	4.43559e-45	1.18186	Up
100243637	4.99779e-45	1.65363	Up
100243863	5.9739e-45	2.1456	Up
100247765	6.07009e-45	5.41631	Up
100265094	6.23724e-45	6.15328	Up
100263542	7.81833e-45	1.90573	Up
100253501	8.13414e-45	4.95302	Up
100255681	8.28719e-45	2.25509	Up
100253264	1.02131e-44	1.31744	Up
100262602	1.02637e-44	1.56047	Up
100252487	1.23165e-44	1.26183	Up
100258071	1.83785e-44	2.22102	Up
100262118	2.01465e-44	2.37182	Up
104882479	2.08088e-44	1.56699	Up
100243890	2.42485e-44	1.60023	Up
100247762	2.84137e-44	1.93446	Up
100265609	3.35058e-44	3.83223	Up
100262954	3.85268e-44	1.23762	Up
100244197	4.40388e-44	1.34983	Up
100253150	5.11364e-44	1.05025	Up
100250927	5.52526e-44	3.44211	Up
100245295	5.62067e-44	1.46685	Up
100242324	5.69851e-44	2.42212	Up
100245230	7.68283e-44	1.32533	Up
100232915	8.4739e-44	4.46026	Up
100263289	1.1191e-43	2.63137	Up
104882149	1.20176e-43	3.30825	Up
100245964	1.33259e-43	2.56575	Up
100248967	1.63627e-43	1.88375	Up
100263653	1.73613e-43	1.11811	Up
100251719	1.98852e-43	1.44832	Up
100267418	2.14135e-43	1.34269	Up
100257335	2.38909e-43	1.51497	Up
100247960	2.44122e-43	2.50154	Up
100246119	2.86555e-43	1.59336	Up
100853570	3.84563e-43	9.02611	Up
100257251	3.8582e-43	2.35789	Up
100244988	4.45842e-43	1.91969	Up
100266786	4.9723e-43	2.87353	Up
100254638	5.32953e-43	1.35476	Up
100251573	5.98354e-43	1.59459	Up
100256411	7.90003e-43	3.24984	Up
100246736	1.05441e-42	3.10987	Up
100260029	1.06355e-42	1.51071	Up
100255530	1.34544e-42	1.69292	Up
100247208	1.58814e-42	4.19722	Up
100268161	1.75837e-42	1.12779	Up
100243041	2.10113e-42	1.10231	Up
100852845	2.18983e-42	1.68218	Up
100261423	2.21234e-42	5.3321	Up
100266542	2.7393e-42	1.31504	Up
100247965	2.81036e-42	2.92932	Up
100854716	3.00522e-42	3.77879	Up
100251894	3.00715e-42	1.66915	Up
100232911	3.02136e-42	2.45121	Up
100254363	3.13787e-42	1.10217	Up
100260610	3.28465e-42	1.46026	Up
100247128	3.32911e-42	1.31554	Up
100250030	3.56919e-42	1.37463	Up
104882577	4.87629e-42	4.18272	Up
100268118	8.12292e-42	2.44211	Up
100855024	9.15789e-42	6.65403	Up
100267554	1.12411e-41	2.31689	Up
100262207	1.53785e-41	1.76005	Up
100254774	1.70136e-41	1.01982	Up
100259485	1.88213e-41	2.32354	Up
100241756	2.39458e-41	1.13055	Up
100246896	2.53907e-41	1.61676	Up
104881786	2.90145e-41	2.05462	Up
100257743	3.49339e-41	2.06812	Up
100247224	3.9192e-41	4.66189	Up
100262011	4.17952e-41	2.18374	Up
100232862	4.56403e-41	2.08916	Up
100262243	4.85971e-41	1.86212	Up
100268124	5.30031e-41	1.13674	Up
100248425	7.00076e-41	2.77815	Up
100245938	7.45281e-41	1.22311	Up
100241506	7.67876e-41	1.09544	Up
100249955	8.73818e-41	7.72329	Up
100261667	8.82372e-41	1.06794	Up
100267831	1.00626e-40	2.24394	Up
100259395	1.17307e-40	1.42005	Up
100247384	1.22049e-40	1.96007	Up
100241316	1.47053e-40	1.11517	Up
100244043	1.48503e-40	1.37521	Up
100260856	1.6803e-40	1.31433	Up
100249110	1.74938e-40	1.42631	Up
100268047	1.75598e-40	8.91063	Up
100250096	2.22809e-40	1.25162	Up
100854228	2.37096e-40	1.07878	Up
100246047	2.96997e-40	3.38955	Up
100255003	4.06581e-40	2.36686	Up
100249808	4.10691e-40	1.6637	Up
100261846	4.27926e-40	2.46026	Up
100264808	6.11722e-40	1.27583	Up
100249265	6.32629e-40	1.63516	Up
100242976	6.4131e-40	2.09902	Up
100243070	8.12771e-40	1.13184	Up
100264608	1.46715e-39	1.85161	Up
100261668	1.87194e-39	1.58679	Up
100254293	1.88011e-39	2.40422	Up
100261092	1.99548e-39	1.13668	Up
100256191	2.42319e-39	1.19707	Up
100250598	2.42473e-39	7.66189	Up
100267286	3.00288e-39	1.51996	Up
100244891	3.80317e-39	1.47787	Up
100264746	4.65904e-39	2.3437	Up
100241983	4.67222e-39	1.08931	Up
100249839	4.67494e-39	4.7656	Up
100256829	4.8979e-39	2.51179	Up
100254513	6.33128e-39	1.71091	Up
100248677	6.98969e-39	1.68138	Up
100263800	7.05596e-39	1.3378	Up
100259352	7.05646e-39	1.09193	Up
100259070	7.90762e-39	2.8446	Up
100259369	9.29212e-39	1.40511	Up
100262641	9.55896e-39	3.21925	Up
100246781	1.24661e-38	5.2001	Up
100255664	1.30089e-38	1.98863	Up
100251674	1.54159e-38	1.22699	Up
100252772	1.61344e-38	1.18624	Up
100251222	1.76318e-38	1.07474	Up
100266217	1.80481e-38	2.29445	Up
100250321	1.89137e-38	1.43958	Up
100246604	1.9993e-38	1.46913	Up
100232875	2.12527e-38	3.80887	Up
100266802	2.3111e-38	1.20518	Up
100241486	2.98792e-38	2.08174	Up
100260211	3.35228e-38	1.23982	Up
100248947	3.88392e-38	1.24494	Up
100267659	3.88923e-38	1.20348	Up
100258468	4.10759e-38	1.56459	Up
100254807	4.50083e-38	1.02318	Up
100263996	5.74252e-38	3.37238	Up
100266490	7.50395e-38	1.85864	Up
100255967	9.60649e-38	1.23645	Up
104878976	9.63995e-38	1.98554	Up
100259843	1.01478e-37	1.37637	Up
100268002	1.27451e-37	1.38126	Up
100261962	1.28196e-37	1.15813	Up
100243848	1.37416e-37	1.42373	Up
100854295	1.41073e-37	2.08466	Up
100257326	1.42768e-37	3.86235	Up
104881374	1.81689e-37	1.81781	Up
100260062	2.09045e-37	1.80596	Up
100268065	2.2931e-37	1.31934	Up
100251456	3.19487e-37	1.81853	Up
100258552	3.51191e-37	1.03141	Up
100267615	4.09586e-37	1.05242	Up
100266453	6.81916e-37	2.14277	Up
100257402	7.15823e-37	4.36928	Up
100252868	7.33238e-37	1.25484	Up
100256230	8.05228e-37	1.45895	Up
100251431	8.7759e-37	2.26821	Up
100268149	1.09178e-36	1.07328	Up
100241581	1.17228e-36	1.05675	Up
100260864	1.2417e-36	1.41808	Up
100255484	1.51096e-36	1.61703	Up
100241164	1.60178e-36	3.54583	Up
100250516	1.71849e-36	1.08162	Up
100266246	2.41425e-36	1.03921	Up
100262490	2.41514e-36	1.45109	Up
100252690	2.42941e-36	1.15312	Up
100264830	2.45808e-36	1.75477	Up
100267204	2.95349e-36	1.28283	Up
100257925	3.18865e-36	1.30769	Up
100251138	3.46816e-36	3.27298	Up
100257920	3.52405e-36	1.6294	Up
100256682	3.71253e-36	1.71324	Up
100251048	4.51399e-36	1.38564	Up
100258268	4.94418e-36	5.1018	Up
100258426	4.94418e-36	5.1018	Up
100262506	5.17579e-36	2.01	Up
100243840	5.32682e-36	1.19444	Up
100255266	6.25517e-36	1.35912	Up
100257690	7.50424e-36	3.2187	Up
100245575	7.62195e-36	1.41007	Up
100262754	7.62429e-36	1.65106	Up
100253407	8.08325e-36	1.83597	Up
100243547	8.13014e-36	1.42438	Up
100260212	8.98242e-36	2.0128	Up
100266275	9.08377e-36	1.77417	Up
100266091	1.00524e-35	1.04027	Up
104879939	1.03005e-35	2.06171	Up
100854778	1.2767e-35	1.13106	Up
100855161	1.5364e-35	2.23926	Up
100260491	1.56699e-35	1.12747	Up
100247087	1.76341e-35	5.38626	Up
100252651	2.1384e-35	1.43523	Up
100242618	2.46535e-35	3.63817	Up
100251245	2.54252e-35	1.00748	Up
100240796	2.68335e-35	1.50996	Up
100260778	3.12773e-35	1.105	Up
100241163	3.17886e-35	1.518	Up
100244020	3.44154e-35	3.96276	Up
100247060	3.93231e-35	3.78218	Up
100255741	5.36158e-35	3.23682	Up
100262450	5.75286e-35	2.54952	Up
100242728	6.98497e-35	2.15744	Up
100256407	7.25138e-35	1.19654	Up
100251668	9.11048e-35	4.16513	Up
100244297	1.00418e-34	3.32344	Up
100258617	1.00416e-34	1.4061	Up
100255884	1.14569e-34	1.07578	Up
100247336	1.19577e-34	2.16249	Up
100254406	1.28723e-34	2.64083	Up
100244403	1.7863e-34	3.54272	Up
100250913	2.1236e-34	1.10591	Up
100258130	3.06188e-34	1.19309	Up
100242238	3.20246e-34	4.58836	Up
100267681	3.21695e-34	1.12704	Up
100257644	3.30712e-34	2.05435	Up
100242404	5.50096e-34	1.15834	Up
100249525	5.71638e-34	1.14617	Up
104880704	6.02491e-34	3.04165	Up
100262585	6.4188e-34	1.47037	Up
100250945	6.49818e-34	1.33921	Up
100267354	6.81243e-34	1.38461	Up
100251167	7.37769e-34	1.78986	Up
100268146	7.60214e-34	1.24233	Up
100249011	1.12064e-33	1.4749	Up
100252747	1.53759e-33	1.43789	Up
100256996	1.5542e-33	2.80575	Up
100262565	2.00477e-33	3.72329	Up
100246742	2.55359e-33	3.05994	Up
100255710	2.89474e-33	8.55662	Up
100259091	3.23607e-33	1.13636	Up
100245395	3.51071e-33	1.37958	Up
100242882	3.88997e-33	2.04756	Up
100261372	3.92385e-33	1.69111	Up
100260311	4.20118e-33	1.65794	Up
100266364	4.25197e-33	1.55658	Up
100267868	5.77986e-33	1.09581	Up
100259120	7.13746e-33	7.3575	Up
100261661	7.21566e-33	4.36715	Up
100242272	7.70124e-33	1.3616	Up
100266510	8.84338e-33	1.24082	Up
100244755	9.2792e-33	1.0128	Up
100268087	1.14375e-32	1.06907	Up
100251742	1.14576e-32	1.15491	Up
100260431	1.15914e-32	1.02825	Up
100244402	1.57166e-32	1.62865	Up
100854532	1.86252e-32	1.08492	Up
100257315	1.96238e-32	1.54367	Up
100261882	2.03381e-32	1.36613	Up
100252580	2.11531e-32	1.20939	Up
100259339	2.16079e-32	1.26342	Up
100243231	2.29934e-32	1.25738	Up
100265866	2.58942e-32	2.99077	Up
100248606	4.75153e-32	1.88401	Up
100246869	5.01643e-32	2.04887	Up
100245349	6.07622e-32	1.70075	Up
100241975	6.63448e-32	1.28232	Up
100242486	6.7935e-32	1.18534	Up
100264291	7.23513e-32	1.23285	Up
100258938	7.32202e-32	3.22983	Up
100245420	7.82152e-32	1.45572	Up
100256293	7.83501e-32	8.47767	Up
100245524	7.92363e-32	1.46795	Up
100253229	8.14413e-32	1.56123	Up
100259439	8.46886e-32	1.05323	Up
100243795	8.77307e-32	1.09606	Up
100242322	9.00359e-32	2.6043	Up
100264999	9.34322e-32	3.04906	Up
100257358	9.91149e-32	2.34344	Up
100246379	1.09573e-31	2.21633	Up
100251134	1.10887e-31	3.13047	Up
100254917	1.27858e-31	1.93431	Up
100245739	1.4268e-31	2.62111	Up
100244484	1.56017e-31	1.7863	Up
100258622	1.76781e-31	1.20918	Up
100258119	1.80331e-31	1.02888	Up
100246339	2.04869e-31	6.20442	Up
100259062	2.09481e-31	4.30825	Up
100262427	2.23021e-31	1.11226	Up
100259390	2.27044e-31	1.08145	Up
100251641	2.39369e-31	1.23479	Up
100259655	2.41188e-31	1.02015	Up
100244557	2.63053e-31	1.22343	Up
100244163	2.63857e-31	4.47052	Up
100259482	2.68399e-31	1.53566	Up
100855306	2.87721e-31	4.90386	Up
100266821	3.35109e-31	1.39499	Up
100242354	3.3713e-31	6.19361	Up
100256849	4.8726e-31	1.82591	Up
100257435	5.1889e-31	1.22729	Up
100261709	5.81703e-31	1.17949	Up
100258413	7.12807e-31	1.44941	Up
100267691	7.36546e-31	1.05883	Up
100240895	7.5674e-31	1.31908	Up
100249383	7.99237e-31	1.01162	Up
100259493	8.67142e-31	4.88249	Up
100254459	9.0255e-31	1.10405	Up
100250120	9.24215e-31	1.29325	Up
100261706	1.28326e-30	3.54432	Up
100256702	1.34451e-30	2.07262	Up
100251836	1.37229e-30	1.11955	Up
104881641	1.51831e-30	1.50232	Up
100244972	1.56212e-30	1.05165	Up
100240756	1.66438e-30	1.17034	Up
100250417	1.66948e-30	1.42106	Up
100262305	1.73175e-30	1.38959	Up
100244141	1.74273e-30	1.72736	Up
100243255	2.77167e-30	1.60329	Up
100250641	2.98506e-30	3.46026	Up
100264761	3.86228e-30	1.20181	Up
100266665	4.32255e-30	1.53719	Up
100244374	5.36405e-30	2.91482	Up
100252728	5.64715e-30	1.94326	Up
100255381	6.098e-30	1.84103	Up
100260095	6.6914e-30	1.46189	Up
100264835	6.78954e-30	3.38178	Up
100245106	7.33269e-30	1.42022	Up
100247661	7.48659e-30	1.10497	Up
100262552	7.61364e-30	1.43206	Up
100254991	7.69668e-30	1.02085	Up
100248933	8.54547e-30	1.06294	Up
100245631	8.81393e-30	3.58836	Up
100255572	8.81393e-30	3.58836	Up
100243789	1.07457e-29	4.23636	Up
100245353	1.25499e-29	7.18272	Up
100250343	1.30591e-29	1.33881	Up
100266592	1.35515e-29	2.93773	Up
100241733	1.60677e-29	1.85986	Up
100253460	1.7193e-29	5.51915	Up
100250305	1.93924e-29	1.18452	Up
100254947	1.98642e-29	1.05367	Up
104882497	2.34794e-29	4.38625	Up
100249156	2.64885e-29	2.01803	Up
100242785	2.91843e-29	3.00458	Up
100262204	2.91914e-29	5.50756	Up
100249684	3.15313e-29	1.55458	Up
100253933	3.37328e-29	1.28186	Up
100243520	3.42828e-29	1.73185	Up
100256828	3.64072e-29	2.31765	Up
100245391	4.08251e-29	2.46026	Up
100250974	4.22387e-29	1.50844	Up
100248586	4.54896e-29	3.29033	Up
100252706	4.89595e-29	1.34026	Up
100260318	5.03858e-29	2.84667	Up
100258699	5.2074e-29	1.01948	Up
100263839	5.46127e-29	3.82864	Up
100246130	5.87021e-29	1.62454	Up
100253016	6.77515e-29	1.80818	Up
100245147	7.12643e-29	1.08239	Up
100262694	7.46641e-29	7.13833	Up
100257440	1.04622e-28	3.07121	Up
100263952	1.08132e-28	1.49588	Up
104881436	1.30597e-28	1.49041	Up
100260025	1.31696e-28	1.36898	Up
100266256	1.35965e-28	1.01504	Up
100252490	1.37694e-28	1.3314	Up
100255948	1.38634e-28	1.41243	Up
104879799	1.42924e-28	2.26839	Up
100244278	1.53381e-28	1.13833	Up
100258419	2.2703e-28	1.46719	Up
100256309	2.64427e-28	1.25838	Up
100244958	2.84456e-28	1.34855	Up
100249257	3.82108e-28	4.75891	Up
100266276	4.66627e-28	1.51245	Up
100242574	4.78678e-28	1.77987	Up
100855061	5.03103e-28	1.06947	Up
104879960	5.16629e-28	3.78742	Up
100266927	5.51949e-28	1.52279	Up
100255698	5.55749e-28	1.68515	Up
100261545	5.90106e-28	5.04522	Up
104881324	6.03357e-28	1.55979	Up
100260155	7.04026e-28	7.08084	Up
100259281	7.0669e-28	1.67695	Up
100257253	7.57007e-28	1.959	Up
100249291	7.71346e-28	1.21108	Up
100852797	7.84369e-28	1.35863	Up
100267585	8.30247e-28	2.91232	Up
100255236	8.71418e-28	1.72778	Up
100249401	9.29607e-28	1.33536	Up
100265540	9.72815e-28	1.78571	Up
100240811	1.07453e-27	3.12928	Up
100244843	1.14594e-27	2.30498	Up
100266833	1.21125e-27	5.42373	Up
100259653	1.21989e-27	3.23519	Up
100853254	1.30058e-27	1.02535	Up
100266678	1.32835e-27	1.04864	Up
100251737	1.43453e-27	1.0592	Up
100241228	1.47911e-27	1.01114	Up
100261296	1.60014e-27	1.59574	Up
100247306	1.69484e-27	1.17701	Up
100265957	1.79784e-27	1.16093	Up
100259786	1.84033e-27	1.23162	Up
100260079	1.96709e-27	2.09769	Up
100852810	2.13188e-27	2.40555	Up
104880694	2.21678e-27	3.06794	Up
100246658	2.39236e-27	1.89972	Up
100255655	2.43808e-27	1.08538	Up
100248592	2.83744e-27	1.13591	Up
100265919	2.97899e-27	4.12701	Up
100266840	3.01682e-27	1.24633	Up
100242816	3.83676e-27	3.6514	Up
100249081	3.83676e-27	3.6514	Up
100263506	3.83676e-27	3.6514	Up
100852551	4.05868e-27	1.54043	Up
100248412	4.27244e-27	1.26544	Up
100855116	4.7048e-27	1.13346	Up
100254264	5.22507e-27	3.55683	Up
100264870	8.09896e-27	4.46026	Up
100261203	9.20091e-27	4.10411	Up
100253403	1.03343e-26	1.23144	Up
100253656	1.03526e-26	1.17829	Up
104882460	1.09152e-26	2.22579	Up
100257245	1.54229e-26	1.00398	Up
100853109	1.55734e-26	2.1908	Up
104882624	1.58233e-26	4.97122	Up
100267335	1.61849e-26	4.09252	Up
100248310	1.89511e-26	1.71861	Up
100248364	2.84693e-26	4.08084	Up
100249812	3.01392e-26	5.34778	Up
100257875	3.18278e-26	1.33283	Up
100260152	3.33807e-26	1.08319	Up
100267904	3.36723e-26	1.6574	Up
100252977	3.85181e-26	2.97352	Up
100853675	4.18708e-26	6.97122	Up
100258706	4.20155e-26	2.46783	Up
100242884	4.49716e-26	3.23077	Up
100855103	5.26833e-26	1.10461	Up
100246569	5.65299e-26	1.86994	Up
104881408	5.66532e-26	1.18255	Up
100252503	6.05898e-26	2.30127	Up
100251263	6.32971e-26	1.14878	Up
100258487	6.58863e-26	8.10994	Up
100246701	6.76509e-26	1.01565	Up
100242729	8.79564e-26	4.05719	Up
100254306	8.79564e-26	4.05719	Up
100855402	9.64686e-26	1.28272	Up
100249539	9.77797e-26	1.59129	Up
100244997	1.046e-25	6.94568	Up
100240972	1.07051e-25	3.27788	Up
100242550	1.10822e-25	1.41377	Up
100252586	1.12516e-25	1.15986	Up
100254510	1.39614e-25	3.04522	Up
100242702	1.39706e-25	1.42907	Up
100854387	1.70316e-25	1.66832	Up
100243934	2.03176e-25	1.31236	Up
100855206	2.12489e-25	1.72329	Up
100241366	2.31573e-25	3.20061	Up
100242654	2.37145e-25	1.10143	Up
100241396	2.38942e-25	3.03557	Up
100263492	2.54854e-25	1.29936	Up
100248937	2.60991e-25	1.31824	Up
100252013	2.90123e-25	1.17786	Up
100251361	3.34368e-25	1.24221	Up
100248616	3.36081e-25	3.56459	Up
100248625	3.64174e-25	1.25795	Up
100256580	3.70256e-25	1.16613	Up
100267121	4.31034e-25	3.65618	Up
100249640	4.47844e-25	1.89819	Up
100258108	4.96356e-25	1.16923	Up
104880701	5.17366e-25	2.76881	Up
100249946	5.65942e-25	1.23961	Up
100251140	6.58582e-25	6.89322	Up
100249829	6.64797e-25	1.33789	Up
100268025	7.43668e-25	1.29435	Up
100262417	8.74518e-25	1.09825	Up
100264659	1.07863e-24	1.10283	Up
100257102	1.09303e-24	1.11749	Up
100257434	1.29277e-24	2.53688	Up
100265029	1.42919e-24	1.30156	Up
100260414	1.4497e-24	1.20192	Up
100246081	1.45647e-24	1.98632	Up
100257464	1.4697e-24	2.75077	Up
100245950	1.4701e-24	3.99631	Up
100250164	1.49013e-24	1.60817	Up
100248632	1.66589e-24	1.07734	Up
100242048	1.67279e-24	3.73526	Up
100257776	1.78929e-24	1.10492	Up
100247660	2.09882e-24	1.61537	Up
100855168	2.58365e-24	3.98382	Up
100272213	2.61866e-24	1.6071	Up
100246895	2.64052e-24	1.79586	Up
100255962	2.64394e-24	6.85257	Up
100254697	2.73389e-24	2.89806	Up
100252538	2.87045e-24	1.22425	Up
100252265	3.16955e-24	4.13833	Up
100244801	3.20067e-24	1.02446	Up
100253011	4.02276e-24	1.4385	Up
100240869	4.05736e-24	1.31085	Up
104881660	4.09306e-24	1.19647	Up
100257175	4.96048e-24	1.50828	Up
100263548	5.2925e-24	1.03482	Up
100251501	5.5185e-24	1.68349	Up
100260418	5.60401e-24	2.07917	Up
100265832	6.1212e-24	2.09168	Up
100267751	6.18764e-24	1.80971	Up
100248384	6.8565e-24	1.87139	Up
100251407	6.85928e-24	4.82483	Up
100249550	7.44852e-24	1.1741	Up
100233129	7.56085e-24	1.66003	Up
100263184	7.69374e-24	1.28468	Up
100255375	8.08524e-24	1.6049	Up
100264328	9.12043e-24	1.23421	Up
100268054	9.528e-24	3.49588	Up
100241989	9.66707e-24	1.97122	Up
100244949	9.87242e-24	2.79177	Up
100247521	1.08102e-23	1.22302	Up
100263381	1.11355e-23	1.23465	Up
100257784	1.1137e-23	5.76768	Up
100250073	1.34104e-23	1.56575	Up
100245905	1.52456e-23	4.51684	Up
100249456	1.90743e-23	1.57222	Up
104882375	1.98244e-23	3.80129	Up
100245390	2.09245e-23	1.01918	Up
100260304	2.11746e-23	4.28129	Up
100259096	2.43159e-23	1.18158	Up
104880766	2.45929e-23	3.93274	Up
100244387	2.54374e-23	2.81444	Up
100267884	2.54374e-23	2.81444	Up
100260717	2.55662e-23	1.67749	Up
100248267	2.88695e-23	1.93314	Up
100259179	3.34826e-23	1.57081	Up
100250039	3.40643e-23	1.17199	Up
100242895	3.72816e-23	1.17532	Up
100259182	3.85849e-23	1.1923	Up
100250730	4.07368e-23	2.56235	Up
100264112	4.20744e-23	1.88556	Up
100267769	4.4478e-23	1.82704	Up
100244214	5.49018e-23	1.51323	Up
100242204	6.92736e-23	1.35943	Up
100258391	7.00589e-23	2.37182	Up
100250606	7.08111e-23	2.49588	Up
100242434	9.17144e-23	3.08429	Up
100245448	1.0748e-22	1.01037	Up
100245066	1.09705e-22	1.32139	Up
100252448	1.16266e-22	1.00835	Up
100242700	1.16736e-22	2.48706	Up
100255284	1.17798e-22	2.46026	Up
100249209	1.22717e-22	2.78469	Up
100258139	1.44821e-22	1.15993	Up
100261770	1.46876e-22	1.89879	Up
104877275	1.90709e-22	1.1699	Up
100256546	2.02446e-22	1.09926	Up
100251100	2.09711e-22	1.39398	Up
100246092	2.2134e-22	1.40891	Up
100260900	2.26311e-22	1.10712	Up
100246483	2.34068e-22	3.87979	Up
100262074	2.38732e-22	1.38118	Up
100257710	2.6057e-22	1.16677	Up
100244285	2.77936e-22	1.25557	Up
104880522	2.85501e-22	6.70818	Up
104882253	2.8837e-22	4.03141	Up
100252009	3.07102e-22	1.13235	Up
100256147	4.11983e-22	1.14138	Up
100255818	4.16959e-22	1.59649	Up
100253197	4.71281e-22	2.14598	Up
104881913	4.81329e-22	2.84404	Up
100267688	6.98362e-22	1.89732	Up
104879773	7.94742e-22	3.59776	Up
100262872	8.03074e-22	1.36345	Up
100246631	8.34889e-22	1.1815	Up
100243529	9.41349e-22	3.16217	Up
100261401	1.02267e-21	1.10342	Up
100249315	1.14347e-21	1.1174	Up
100245077	1.20391e-21	1.72914	Up
104879138	1.2119e-21	2.27919	Up
100247372	1.22864e-21	1.607	Up
100253121	1.38925e-21	1.56874	Up
100248701	2.18619e-21	7.77045	Up
100260935	2.20108e-21	2.55014	Up
100854604	2.29053e-21	1.77987	Up
100250015	2.29636e-21	2.48883	Up
100261404	2.40825e-21	1.01542	Up
100261697	2.66245e-21	1.34573	Up
100262108	2.79694e-21	3.13833	Up
100264219	2.85686e-21	2.22372	Up
100248120	3.02196e-21	2.68265	Up
100254013	3.02196e-21	2.68265	Up
100257798	3.02196e-21	2.68265	Up
100264655	3.10682e-21	3.68265	Up
100252455	3.23592e-21	1.34701	Up
104877430	3.29218e-21	7.75565	Up
100262145	3.41891e-21	1.32866	Up
100260082	3.52405e-21	2.14632	Up
100257463	3.54363e-21	5.59776	Up
100263192	3.87774e-21	1.30041	Up
100251645	4.05041e-21	1.08607	Up
100853648	4.17799e-21	4.37099	Up
100249324	4.648e-21	2.94568	Up
100267166	5.09054e-21	1.56919	Up
104877797	5.26809e-21	1.76749	Up
100243092	5.78293e-21	3.05719	Up
100266879	6.10116e-21	1.99815	Up
100262148	7.41328e-21	3.54432	Up
100241894	8.1882e-21	1.44623	Up
100243492	8.25463e-21	2.11461	Up
100255687	9.89393e-21	1.44848	Up
100267444	1.0484e-20	1.18035	Up
100242888	1.1774e-20	1.52299	Up
100261649	1.2326e-20	2.73418	Up
100247232	1.28614e-20	6.58127	Up
100254241	1.32539e-20	2.23663	Up
100249668	1.64154e-20	1.85943	Up
100244000	1.65874e-20	4.61406	Up
100248822	1.75842e-20	1.48535	Up
100262340	1.75842e-20	1.48535	Up
104881276	2.41039e-20	4.97963	Up
100260073	2.67852e-20	1.24114	Up
100263781	2.75269e-20	2.06116	Up
100260770	2.87432e-20	1.65967	Up
100245893	2.95962e-20	1.31667	Up
100253295	3.10309e-20	1.28229	Up
100260896	3.23102e-20	1.30515	Up
100248379	3.28415e-20	1.56801	Up
100241405	3.3617e-20	6.54772	Up
104880495	3.9636e-20	2.63018	Up
100257684	4.07775e-20	1.21925	Up
100253881	4.43469e-20	2.52299	Up
100253681	4.9911e-20	1.21968	Up
100249563	5.21413e-20	3.39314	Up
100232842	5.40545e-20	1.01048	Up
100267294	6.02498e-20	7.64759	Up
100241876	6.3357e-20	1.72969	Up
100261217	6.36857e-20	1.97265	Up
100252842	6.50038e-20	3.73824	Up
100256024	7.21861e-20	1.41775	Up
100248744	7.3112e-20	2.36715	Up
100254132	7.49245e-20	1.43601	Up
100250827	7.72819e-20	1.00539	Up
100248711	8.94275e-20	1.7706	Up
100260099	1.0111e-19	1.62612	Up
100252818	1.03408e-19	3.12539	Up
100264688	1.12398e-19	1.47052	Up
100245918	1.14067e-19	3.72329	Up
100250489	1.30341e-19	1.43334	Up
100255560	1.41806e-19	1.63583	Up
100248076	1.57563e-19	1.43559	Up
104882246	1.94206e-19	1.9816	Up
100251455	2.13639e-19	3.03879	Up
100245713	2.3308e-19	6.47818	Up
104880856	2.37537e-19	2.75891	Up
100257723	2.76256e-19	1.16792	Up
100262950	2.88792e-19	1.14545	Up
100251004	2.89018e-19	2.90885	Up
100262730	3.20713e-19	1.54772	Up
100243961	3.20917e-19	1.10197	Up
100257540	3.24259e-19	2.36404	Up
100262075	3.56147e-19	1.13833	Up
100241526	3.61248e-19	1.35301	Up
104881174	3.64582e-19	2.79729	Up
100242457	3.79937e-19	4.24266	Up
[truncated: 6,951 more rows]
