# Supplementary material for: Comparative RNA-seq based transcriptomic analysis of bud dormancy in grape
Source: BMC Plant Biol. 2017 Jan 19;17:18. doi: 10.1186/s12870-016-0960-8 (PMC5244717; doi:10.1186/s12870-016-0960-8)
Supplement: Additional file 2: Table S2. — Differentially expressed genes between summer buds vs endodormancy. (XLSX 448 kb) [file 12870_2016_960_MOESM2_ESM.xlsx]

## Sheet: Sheet1
Table S2 Differentially expressed genes between summer buds vs endodormancy
Gene ID #	FDR	Log 2FC	regulated
LOC100232959	0	7.47309	Up
LOC100240909	0	8.38109	Up
LOC100250087	0	4.3744	Up
LOC100260620	0	3.09566	Up
LOC100243519	0	3.05267	Up
LOC100232888	0	4.54374	Up
LOC100262206	0	5.26702	Up
LOC100249884	0	4.39778	Up
LOC100254126	0	4.06405	Up
LOC100233114	0	5.04323	Up
LOC100265708	0	5.54567	Up
LOC100263355	0	5.58303	Up
LOC100252953	0	2.25209	Up
LOC100249881	0	2.67524	Up
LOC100233124	0	2.1109	Up
LOC100253085	0	5.11199	Up
LOC100247246	0	6.69958	Up
LOC100259905	0	4.00885	Up
LOC100267630	0	6.55795	Up
LOC100242337	0	3.44393	Up
LOC100255734	0	2.8287	Up
LOC100267253	0	2.43294	Up
LOC100266263	0	5.06758	Up
LOC100254244	0	2.65255	Up
LOC100258996	0	3.18411	Up
LOC100255020	0	4.34952	Up
LOC100261839	0	1.90756	Up
LOC100259405	0	2.43411	Up
LOC100267215	0	6.67523	Up
LOC100252904	0	2.76665	Up
LOC100253688	0	3.89736	Up
LOC100263588	0	3.4368	Up
LOC100255502	0	5.47636	Up
LOC100257308	0	3.71733	Up
LOC100855285	0	2.64818	Up
LOC100253026	0	3.53538	Up
LOC100254834	0	3.93575	Up
LOC100259774	0	3.26068	Up
LOC100256457	0	3.16881	Up
LOC100254518	0	4.52998	Up
LOC100267988	0	1.88978	Up
LOC100252075	0	4.19951	Up
LOC100265028	0	3.13079	Up
LOC100250496	0	1.45585	Up
LOC104879728	0	3.64304	Up
LOC100259078	0	4.19898	Up
LOC7498750	0	1.47475	Up
LOC100262100	0	3.01399	Up
LOC100260322	0	2.88234	Up
LOC100250554	0	2.42105	Up
LOC100256784	0	2.04407	Up
LOC100267863	0	5.09419	Up
LOC100253541	0	7.0285	Up
LOC104880107	0	4.15516	Up
LOC100263252	0	5.89769	Up
LOC100246802	0	1.83738	Up
LOC100260130	0	2.1888	Up
LOC104881029	0	3.69352	Up
LOC100250808	0	2.1783	Up
LOC100244782	0	2.83298	Up
LOC100254372	0	3.84379	Up
LOC100245007	0	1.7139	Up
LOC100267750	0	3.34441	Up
LOC100250904	0	5.03933	Up
LOC100232966	0	3.81076	Up
LOC100264310	0	1.8288	Up
LOC100247320	0	3.21402	Up
LOC104881701	0	2.18995	Up
LOC100267606	0	1.77292	Up
LOC100243132	0	2.37543	Up
LOC100251494	0	6.70621	Up
LOC100266234	0	2.44313	Up
LOC100248706	0	2.30959	Up
LOC100255485	0	5.54617	Up
LOC100263033	0	4.33158	Up
LOC100852628	0	1.02933	Up
LOC100244902	0	2.81537	Up
LOC100267452	0	4.62493	Up
LOC100264047	0	2.27237	Up
LOC100263193	0	1.97284	Up
LOC100261569	0	1.9728	Up
LOC100248134	0	3.21181	Up
LOC100265927	0	3.16616	Up
LOC100243607	0	3.73361	Up
LOC100250535	0	4.50921	Up
LOC100249381	0	2.35393	Up
LOC100240897	0	5.81236	Up
LOC100264253	0	4.88068	Up
LOC100251610	0	1.45965	Up
LOC100260913	0	3.12573	Up
LOC100233102	0	2.32098	Up
LOC100233104	0	1.54748	Up
LOC100259904	0	2.57671	Up
LOC100249666	0	3.17048	Up
LOC100246568	0	2.35491	Up
LOC100264783	0	4.71858	Up
LOC100248438	0	1.90251	Up
LOC100264647	0	7.17499	Up
LOC100263561	0	4.05461	Up
LOC100242705	0	1.57414	Up
LOC100244785	0	2.45263	Up
LOC100241173	0	2.64126	Up
LOC100241765	0	3.70657	Up
LOC100265266	0	5.97549	Up
LOC100254632	0	7.90395	Up
LOC100264272	0	4.94731	Up
LOC100263152	0	2.0875	Up
LOC100243702	0	4.24024	Up
LOC100257736	0	3.67476	Up
LOC100260919	0	2.25519	Up
LOC100253636	0	2.15103	Up
LOC100244516	0	2.55209	Up
LOC100258915	0	1.74284	Up
LOC100255079	0	2.24259	Up
LOC100260557	0	2.81982	Up
LOC100245197	0	2.57858	Up
LOC100251524	0	3.28612	Up
LOC100264969	0	1.61217	Up
LOC100252810	0	6.19744	Up
LOC100253619	0	2.19224	Up
LOC100251960	0	1.88213	Up
LOC100256941	0	1.95534	Up
LOC100252202	0	5.50359	Up
LOC100256381	0	2.59273	Up
LOC100241955	0	2.15085	Up
LOC100259827	0	2.39267	Up
LOC100233020	0	2.38816	Up
LOC100245542	0	5.00932	Up
LOC100249385	0	1.8496	Up
LOC100260248	0	2.57065	Up
LOC100256632	0	5.44687	Up
LOC100257005	0	2.82094	Up
LOC100253166	0	6.78004	Up
LOC100262761	0	2.35572	Up
LOC100250422	0	2.16466	Up
LOC100247259	0	2.95645	Up
LOC100853603	0	3.15682	Up
LOC100251316	0	7.8484	Up
LOC100253483	0	2.88754	Up
LOC100242994	0	6.87347	Up
LOC100247026	0	4.25998	Up
LOC100251865	0	2.46742	Up
LOC100265651	0	2.31551	Up
LOC100260907	0	2.60688	Up
LOC100249526	0	6.64897	Up
LOC100241460	0	2.56557	Up
LOC100243437	0	2.40427	Up
LOC100266089	0	6.07485	Up
LOC104881268	0	2.18503	Up
LOC100853017	0	5.48835	Up
LOC100241227	0	3.15313	Up
LOC100260817	0	4.8691	Up
LOC100266028	0	5.88563	Up
100251531	0	1.86699	Up
100233018	0	2.73205	Up
100264543	0	3.57363	Up
100244875	0	6.47696	Up
100267123	0	1.80923	Up
100247063	0	6.27109	Up
100250106	0	1.54328	Up
100260481	0	1.7809	Up
100852460	0	1.60872	Up
100248184	0	1.53106	Up
100852765	0	4.66041	Up
100256315	0	2.19705	Up
100245111	0	2.77849	Up
100233140	0	1.51592	Up
100264320	0	2.28974	Up
104879244	0	2.03104	Up
100250717	0	2.11083	Up
100249054	0	2.51333	Up
100243772	0	1.66727	Up
100262406	0	6.88118	Up
100254698	0	2.3071	Up
100245606	0	2.39829	Up
100254138	0	2.57553	Up
100267696	0	2.00241	Up
100266095	0	6.63565	Up
100253698	0	1.80668	Up
100254064	0	1.77949	Up
100232889	0	2.28598	Up
100242446	0	1.89299	Up
100252611	0	2.40949	Up
100256007	0	1.77091	Up
100246511	0	2.75294	Up
100233135	0	5.27984	Up
100267152	0	2.17409	Up
100232960	0	2.78952	Up
100258490	0	1.346	Up
100264681	0	2.27567	Up
100265774	0	1.49243	Up
100265359	0	1.51655	Up
100255972	0	2.12851	Up
100249853	0	1.30477	Up
100243698	0	1.37682	Up
100253879	0	2.17127	Up
100245122	0	1.30141	Up
100243675	0	6.46111	Up
100250929	0	1.87171	Up
100251538	0	4.14757	Up
100264043	0	3.52823	Up
100248785	0	2.11834	Up
100244792	0	2.14929	Up
100251842	0	1.84045	Up
100260337	0	2.15955	Up
100243808	0	3.9002	Up
100248812	0	5.12025	Up
100232921	0	6.24462	Up
100241717	0	1.94655	Up
100256680	0	3.82098	Up
100266289	0	5.95082	Up
100252916	0	3.37927	Up
100241678	0	1.50778	Up
100253914	0	2.71845	Up
100245607	0	2.4651	Up
100251400	0	2.08205	Up
100241957	0	1.20671	Up
100264477	0	1.245	Up
100252301	0	2.44957	Up
100249277	0	1.57179	Up
100257277	0	3.2726	Up
100246770	0	1.5344	Up
100264321	0	2.06388	Up
100855334	0	2.4979	Up
100245741	0	1.52448	Up
100853047	0	6.22754	Up
100267686	0	3.62052	Up
100250419	0	2.17042	Up
100244918	0	4.94866	Up
100264786	0	1.34046	Up
100251003	0	1.58543	Up
100853219	0	1.98037	Up
100244413	0	3.92183	Up
100264240	0	4.75186	Up
100245997	0	5.1881	Up
100247088	0	2.34613	Up
104879309	0	2.70764	Up
100261301	0	2.7675	Up
100259834	0	1.84882	Up
100252885	0	1.56977	Up
100250580	0	2.49964	Up
100266248	0	2.06623	Up
100243099	2.17157e-306	2.61389	Up
100258013	2.7447e-306	2.1822	Up
104878757	1.99919e-305	1.53259	Up
100248739	1.70164e-304	1.61592	Up
100246968	1.82656e-304	2.49671	Up
100264738	3.63063e-303	7.25495	Up
100852953	4.7269e-300	2.07676	Up
100251623	5.46009e-300	2.46437	Up
100233115	2.46192e-299	1.19834	Up
100260179	1.8848e-295	2.2463	Up
100260765	6.22578e-295	1.63004	Up
100855091	2.79559e-294	3.17803	Up
100256390	4.04573e-293	2.49934	Up
100267937	9.95555e-291	2.05151	Up
100217471	2.95494e-288	5.94958	Up
100259323	1.04998e-286	1.64581	Up
100250797	1.84762e-284	1.78967	Up
100244912	1.99917e-284	1.32511	Up
100245621	6.78431e-283	1.54413	Up
100247802	8.45188e-283	3.63716	Up
100233137	9.38431e-283	1.32411	Up
100250509	2.761e-282	2.05978	Up
100250301	4.64519e-282	6.822	Up
100246517	1.48607e-281	1.30155	Up
100251716	6.72994e-278	3.13037	Up
100252165	1.28588e-275	2.72712	Up
100243094	9.28915e-275	1.88736	Up
100259738	7.18932e-274	2.11878	Up
100244817	1.60915e-273	3.24396	Up
100253671	1.77621e-272	4.03183	Up
100262087	4.72205e-272	1.28438	Up
100248235	1.25432e-270	2.82452	Up
100258185	1.73339e-270	1.95254	Up
100261096	3.53203e-270	1.85827	Up
100256666	3.99347e-270	3.68565	Up
100255989	1.55911e-268	1.90298	Up
100262720	6.1715e-266	5.83161	Up
100241962	1.10927e-264	1.36365	Up
100261105	1.0546e-263	4.76461	Up
100243352	4.24918e-262	1.12642	Up
100264758	4.87832e-262	2.6804	Up
100246006	1.29477e-260	5.32578	Up
100853383	1.82797e-258	2.49103	Up
100265888	2.9174e-257	3.02582	Up
100265287	3.54146e-257	1.19869	Up
100259370	1.20849e-256	2.49517	Up
100247827	7.58776e-256	1.24235	Up
100256270	5.06778e-255	2.2772	Up
100262185	6.34409e-255	2.02573	Up
100254598	5.5697e-254	1.7581	Up
100246709	1.21959e-253	2.23063	Up
100267967	2.94015e-253	2.5544	Up
100246080	3.32548e-252	3.70695	Up
100252168	4.93495e-252	4.11489	Up
100262194	4.11942e-250	2.35431	Up
100263074	2.44184e-248	2.75487	Up
100232913	3.37049e-248	1.06992	Up
100266729	3.96418e-248	1.886	Up
100253840	1.7701e-247	3.40107	Up
100257857	2.57463e-246	1.53785	Up
100267567	5.2764e-245	5.01712	Up
100244084	7.43777e-244	2.75326	Up
100258695	1.29593e-243	2.31945	Up
100257481	9.80886e-243	3.98668	Up
100232918	5.5636e-241	1.11718	Up
100257517	5.6081e-240	3.02119	Up
100259201	9.26202e-240	4.16405	Up
100252109	5.19102e-239	1.7345	Up
100241232	7.46529e-239	2.12421	Up
100247732	1.22909e-237	2.46512	Up
100266308	1.42989e-237	1.96208	Up
100249416	1.7026e-237	1.45529	Up
100259757	3.67527e-237	1.28686	Up
100266599	4.49328e-237	2.40383	Up
100248212	4.87834e-237	1.94604	Up
104880017	6.24263e-237	5.0132	Up
100232858	3.19082e-236	1.73461	Up
100266012	3.19964e-236	1.96643	Up
100259237	8.33451e-236	2.42947	Up
100247550	8.50695e-236	1.29404	Up
100247137	5.8828e-234	2.15738	Up
100262131	2.20975e-232	5.37979	Up
100255831	7.68302e-232	2.61903	Up
100267713	1.06067e-231	2.22203	Up
100259199	2.84154e-230	3.11821	Up
100233043	4.01146e-230	2.56594	Up
100245407	1.91494e-229	2.86367	Up
100258771	5.79697e-228	2.37792	Up
100247568	1.42274e-227	3.51559	Up
100245309	5.5144e-227	1.92515	Up
100264066	6.46467e-226	3.13198	Up
100262549	1.39663e-225	2.46406	Up
100244142	2.42111e-219	2.20121	Up
100251128	1.3621e-218	2.99741	Up
104877478	4.17107e-218	1.80045	Up
100251227	4.67509e-218	1.28521	Up
100265761	9.30448e-218	4.78214	Up
100253141	1.15759e-217	1.76744	Up
100246403	1.45913e-216	2.3446	Up
100263076	4.52039e-216	2.41851	Up
100852632	5.24478e-216	2.84969	Up
100255153	1.24857e-215	1.69748	Up
100250476	5.64309e-214	2.92472	Up
100245021	1.2662e-212	2.09125	Up
100247893	1.44815e-212	1.79867	Up
100263658	6.16732e-212	2.00828	Up
100241455	2.62981e-211	1.33224	Up
100243584	4.94664e-211	1.38414	Up
100262839	9.61185e-211	2.46355	Up
100267441	1.15151e-210	2.59986	Up
104881112	1.8947e-210	2.40151	Up
100242589	2.54915e-210	1.50179	Up
100248809	3.45973e-210	2.39218	Up
100259167	1.4703e-208	1.96482	Up
100263459	6.91395e-208	5.28353	Up
100241504	7.69603e-208	2.02071	Up
100261251	2.77126e-207	2.85094	Up
100241166	2.60499e-205	1.87577	Up
100256476	1.04545e-204	2.58509	Up
100244263	9.57846e-204	2.06691	Up
100256015	1.20922e-203	2.19427	Up
100246391	3.07047e-201	1.995	Up
100243706	1.18203e-200	1.42542	Up
100257186	1.49164e-200	2.0878	Up
100262313	3.95753e-200	4.47	Up
100261255	8.38604e-200	1.99575	Up
100249313	1.29841e-199	1.88403	Up
100254080	2.74321e-199	4.56088	Up
100261077	3.62349e-199	5.00684	Up
100252086	2.82205e-198	1.76011	Up
100233073	4.1547e-198	2.51644	Up
100257716	8.93287e-198	3.95243	Up
100265712	9.85971e-198	4.61989	Up
100263637	3.08898e-196	4.93833	Up
100247343	3.25044e-195	1.25579	Up
100254798	1.30925e-194	1.3787	Up
100247822	2.53764e-194	6.24812	Up
100267013	2.96053e-194	2.70637	Up
100243938	4.12117e-194	2.5413	Up
100262547	4.12364e-194	3.74222	Up
100254492	2.82327e-193	5.88354	Up
100266306	3.79538e-192	2.07465	Up
100243801	9.24721e-192	1.85178	Up
100232951	3.81553e-191	3.1796	Up
100245839	4.95066e-191	1.72806	Up
100246319	5.01749e-191	1.80406	Up
100257268	2.60359e-190	1.52054	Up
100244715	2.94798e-189	2.23346	Up
100260568	3.55562e-188	2.08836	Up
100253773	2.96668e-187	3.78181	Up
100250222	2.99552e-187	1.4698	Up
100247737	2.88461e-186	2.34051	Up
100245477	2.90606e-186	2.31799	Up
100255011	1.3554e-185	2.16304	Up
100244630	3.69166e-185	2.08738	Up
100256326	4.70407e-185	2.1478	Up
100248521	2.13602e-184	1.98987	Up
100263495	8.64362e-184	2.08552	Up
100245841	3.59342e-183	1.17298	Up
100259648	2.08741e-182	1.76898	Up
100247613	1.24718e-181	1.22939	Up
100249306	3.5487e-181	2.10419	Up
100251586	8.45555e-180	2.61303	Up
100259740	3.36396e-179	6.26877	Up
100256623	5.49863e-179	1.63194	Up
100243480	2.23911e-178	2.61024	Up
100257895	3.34336e-178	1.6878	Up
100242502	1.20872e-177	1.74771	Up
100261508	2.80485e-176	1.87786	Up
100853647	4.83396e-176	3.12937	Up
100249738	2.77102e-175	3.20678	Up
100266120	4.71745e-175	7.67593	Up
100244414	2.02619e-174	3.65218	Up
100256560	7.5576e-174	1.35768	Up
100261376	2.34167e-173	1.49385	Up
100255930	5.10245e-173	1.46682	Up
100255081	4.04762e-172	1.6289	Up
100852901	1.6454e-171	2.59705	Up
100242903	1.42133e-170	6.97956	Up
100249800	7.91238e-170	3.05085	Up
100260039	8.01944e-170	1.47566	Up
100257939	1.45407e-169	1.99809	Up
100253708	4.14266e-169	2.13891	Up
100267237	1.39403e-168	1.14901	Up
100256592	1.43941e-168	1.86601	Up
104879260	6.23779e-168	2.94711	Up
100255423	8.89004e-168	2.52961	Up
100244155	5.96798e-167	1.48961	Up
100247789	9.57174e-167	1.71403	Up
100250325	1.28885e-165	1.68393	Up
100255442	1.96742e-165	1.8658	Up
100262742	2.70253e-165	1.5521	Up
100261248	3.43881e-165	1.15971	Up
100261275	4.20686e-165	2.66826	Up
100260694	4.43501e-165	5.09069	Up
100241377	5.56331e-164	1.11614	Up
100262961	2.92802e-163	1.90387	Up
100267479	4.76499e-163	1.67473	Up
100254426	7.82725e-163	3.285	Up
100244194	1.25446e-162	1.05499	Up
100267076	1.28102e-162	1.4885	Up
100250312	2.44143e-162	1.05214	Up
100244716	2.51825e-162	3.022	Up
100249786	1.59079e-161	1.62793	Up
100263797	2.39738e-161	8.01766	Up
100248829	2.66354e-161	2.18197	Up
100242243	3.50757e-160	3.49702	Up
100232950	4.2933e-160	4.98656	Up
100233023	4.47057e-160	3.51092	Up
100259788	7.13087e-159	3.03414	Up
100267790	8.17071e-159	1.3169	Up
100254350	1.33986e-158	1.4414	Up
100246992	3.13558e-158	2.19027	Up
100252349	4.73299e-158	1.00768	Up
100242646	5.9894e-157	3.76038	Up
100241917	8.4293e-157	2.47427	Up
100242926	8.4446e-157	2.24458	Up
100855233	3.54813e-156	2.22683	Up
100241487	4.12341e-156	1.78452	Up
100247199	5.92447e-156	1.23608	Up
100250133	7.57317e-156	1.70277	Up
100265476	9.55779e-156	7.48301	Up
100261380	2.48736e-155	2.27309	Up
100255269	9.32822e-155	3.3508	Up
100853496	9.78957e-155	1.59408	Up
100246694	3.0192e-154	1.66812	Up
100266593	3.75406e-154	5.36897	Up
100263955	1.02351e-153	3.18118	Up
100242537	1.38889e-153	1.96528	Up
100246287	1.79276e-153	3.67781	Up
100248543	2.76547e-153	2.20321	Up
100262112	3.95816e-153	5.35963	Up
100241400	6.29491e-153	1.24344	Up
100854874	1.83641e-152	1.44427	Up
100263358	1.55512e-151	2.53201	Up
100252690	1.82906e-151	3.31524	Up
100262559	3.2156e-151	1.57508	Up
100264000	4.76517e-151	1.56535	Up
100267328	1.24675e-150	1.39299	Up
100267586	6.28716e-150	1.81428	Up
100242117	7.91817e-150	1.01098	Up
100248106	3.7541e-149	1.79467	Up
100243322	3.93492e-149	1.99466	Up
100261598	8.98033e-149	5.31925	Up
104882038	3.27284e-148	2.94829	Up
100259752	8.81986e-148	1.42351	Up
100254224	9.08562e-148	1.65218	Up
100248669	9.18837e-148	1.60525	Up
100257397	1.28155e-147	2.93612	Up
100254439	1.71966e-147	2.20382	Up
100256346	2.59722e-147	1.80205	Up
100267646	6.9764e-147	1.83337	Up
100264458	2.54965e-146	1.51159	Up
100252969	3.7367e-146	1.29618	Up
100244218	4.39952e-146	1.84699	Up
100267920	8.28996e-146	1.95389	Up
100267825	1.88902e-145	1.04775	Up
100241727	7.06701e-145	1.70939	Up
100253954	2.59116e-144	1.21019	Up
100251552	2.3115e-143	1.54837	Up
100266508	4.55005e-143	1.46202	Up
100259709	4.6482e-142	1.40422	Up
100257837	8.01965e-142	4.55954	Up
100242733	8.1353e-142	1.34165	Up
100250305	2.56036e-141	4.42197	Up
100262321	3.72536e-141	6.24259	Up
100242021	4.11958e-141	2.03376	Up
100245656	5.49171e-141	1.18708	Up
100261521	1.109e-140	2.90547	Up
100244040	1.36915e-140	5.15766	Up
100257947	4.01096e-139	1.8322	Up
100246542	1.06535e-138	2.16349	Up
100854924	1.6151e-138	3.00527	Up
100266233	1.61462e-137	1.42786	Up
104880162	5.47007e-137	2.44349	Up
100262246	6.0533e-137	1.33871	Up
100254662	1.46934e-136	1.14729	Up
100245224	2.73346e-136	2.89121	Up
100241849	1.43368e-135	1.57827	Up
100253729	2.78127e-135	2.61233	Up
100253136	4.97403e-135	1.60206	Up
100245451	2.39543e-134	2.61189	Up
100259358	2.95309e-134	2.29137	Up
100256478	9.01554e-134	1.20986	Up
100247252	2.37071e-133	1.44997	Up
100260794	2.44721e-133	1.22099	Up
100260870	1.93969e-132	2.64111	Up
100854361	1.44416e-131	1.14899	Up
100263288	2.16806e-131	6.1345	Up
100253234	2.44282e-131	1.68949	Up
100256831	3.23157e-131	2.21623	Up
100250806	3.33705e-131	1.73318	Up
100251328	4.71676e-131	1.62458	Up
100261976	5.0677e-131	1.3294	Up
100250127	2.05638e-130	1.75736	Up
100263135	2.3644e-130	1.49325	Up
100246645	3.53862e-130	4.65409	Up
100249231	1.76911e-129	1.64684	Up
100259464	2.30661e-129	2.06972	Up
100263898	2.48491e-129	1.12336	Up
100253066	3.0773e-129	1.37357	Up
100257215	4.60059e-129	1.43878	Up
100251945	9.56835e-129	2.02954	Up
100250140	2.57324e-128	3.31596	Up
100244107	4.07314e-128	1.14139	Up
100251928	7.0308e-128	1.18009	Up
100255589	7.61528e-128	1.8938	Up
100258374	9.85408e-128	1.45461	Up
100255489	1.88984e-127	3.02207	Up
100264006	7.66989e-127	2.80556	Up
100262105	9.65256e-127	2.03815	Up
100252147	1.22281e-125	1.96524	Up
100242686	1.8028e-125	1.20375	Up
100265188	2.24289e-125	2.88848	Up
100253885	2.75801e-125	1.99655	Up
100261141	5.36219e-125	1.57313	Up
100264970	5.83124e-125	1.65425	Up
100254980	1.97279e-124	1.46471	Up
100265530	3.47953e-124	1.93394	Up
100248541	3.95342e-124	1.3073	Up
100249110	1.22295e-123	3.36968	Up
100255051	2.03232e-123	1.11439	Up
100253548	2.43319e-123	2.9585	Up
100267741	3.01577e-123	1.54502	Up
100246547	1.17861e-122	3.7659	Up
100260554	1.2999e-122	4.63341	Up
100241024	3.69619e-122	3.55712	Up
100245136	3.84688e-122	1.14859	Up
100263004	5.06007e-122	1.45843	Up
100255526	1.27012e-120	3.18031	Up
100261743	4.36016e-120	2.55859	Up
100248834	6.57651e-120	2.31256	Up
100251539	8.7519e-120	9.40118	Up
100261667	3.85174e-119	2.11026	Up
100241023	4.01994e-119	1.67045	Up
100262591	6.25172e-119	1.29585	Up
100260562	6.92623e-119	1.44317	Up
100255807	9.42806e-119	1.89268	Up
100248897	2.12848e-118	1.09957	Up
100257057	2.1311e-118	3.35635	Up
100255790	2.22003e-118	3.65254	Up
100233007	2.67347e-118	2.30129	Up
100264196	5.49039e-118	1.26682	Up
100266298	6.67637e-118	2.3995	Up
100854884	1.17642e-117	1.81161	Up
100232871	4.3798e-117	2.44492	Up
100855061	5.46322e-117	2.937	Up
100252584	2.73993e-116	2.25397	Up
100263731	1.11607e-115	1.34382	Up
100245171	1.44357e-115	1.08336	Up
100267284	1.85082e-115	3.04648	Up
100267386	2.66958e-115	1.62732	Up
100263727	4.29663e-115	1.87669	Up
100251047	1.01582e-114	1.56989	Up
100255894	1.33005e-114	1.68897	Up
100252671	1.87713e-114	2.11408	Up
100264158	1.9027e-114	3.28722	Up
100267216	2.32612e-114	2.32601	Up
100240980	2.49245e-114	1.50756	Up
100246099	6.12375e-114	1.02008	Up
100256191	8.04211e-114	2.43652	Up
100256572	1.07005e-113	2.37345	Up
100246063	1.99113e-113	1.97288	Up
100251360	2.10875e-113	1.38685	Up
100253153	2.3531e-113	1.49413	Up
100854483	2.63561e-113	3.17085	Up
100252322	3.09797e-113	1.13879	Up
100248570	4.49091e-113	8.09566	Up
100260777	1.18504e-112	3.37259	Up
100265707	2.20504e-112	1.70091	Up
100257936	2.30841e-112	2.63849	Up
100250120	5.05096e-112	3.52371	Up
100251998	1.02494e-111	6.59746	Up
100246160	2.82014e-110	4.68412	Up
100255759	1.64877e-109	1.89747	Up
100255606	2.51674e-109	8.03829	Up
100265100	3.41395e-109	1.2894	Up
100265103	7.59372e-109	3.76244	Up
100245365	7.85617e-109	1.28437	Up
100249460	1.49145e-108	1.63576	Up
100244376	2.11137e-108	3.65022	Up
100260390	2.86508e-108	2.22425	Up
100245778	3.51715e-108	2.1874	Up
100245358	5.64698e-108	1.90159	Up
100257625	7.63589e-108	1.1053	Up
100252774	1.08484e-107	3.77898	Up
100254601	1.14777e-107	1.81675	Up
100246359	4.92707e-107	1.40975	Up
100854478	7.71005e-107	2.65271	Up
100257457	1.78723e-106	2.12245	Up
100264180	2.31555e-106	1.5072	Up
100252747	4.23221e-106	3.60099	Up
100258115	4.9409e-106	1.94936	Up
100257466	8.8243e-106	1.2177	Up
100255795	1.12572e-105	1.23795	Up
100232882	2.4273e-105	4.55882	Up
100267623	2.72892e-105	1.59927	Up
100263051	3.5442e-105	1.31107	Up
100247337	4.04556e-105	5.48516	Up
100245830	1.18647e-104	1.12688	Up
100265434	1.43157e-104	1.21466	Up
100852845	1.7081e-104	3.46858	Up
100267950	2.9932e-104	2.05808	Up
100263868	3.44281e-104	4.26597	Up
100248779	3.86742e-104	1.01267	Up
100246642	4.93109e-104	2.0799	Up
100261732	5.3394e-104	1.01493	Up
100233101	7.76934e-104	2.23714	Up
100256585	2.66942e-103	1.1804	Up
100232851	3.01247e-103	1.78761	Up
100244482	3.68083e-103	2.07339	Up
100266471	7.41676e-103	2.64962	Up
100268056	9.50854e-103	2.4514	Up
100253167	2.60028e-102	1.0568	Up
100855232	2.62819e-102	3.1856	Up
100244564	3.5039e-102	1.56953	Up
100240833	8.21131e-102	3.14911	Up
100246939	2.71107e-101	1.81684	Up
100265903	5.12245e-101	1.26668	Up
100240925	1.09148e-100	1.34133	Up
100243644	1.14338e-100	1.14518	Up
100262529	1.14717e-100	2.45219	Up
100245719	1.55558e-100	1.12617	Up
100852866	1.71804e-100	2.32492	Up
100256571	4.43107e-100	1.15114	Up
100250466	4.65136e-100	2.1898	Up
100854975	1.07652e-99	1.9452	Up
100263182	1.85747e-99	2.71308	Up
100259119	2.28035e-99	2.1885	Up
100260419	6.34728e-99	1.28463	Up
100251930	8.2593e-99	1.9857	Up
100256123	1.27782e-98	1.80038	Up
100257937	1.36475e-98	1.95419	Up
104880872	1.5112e-98	2.94955	Up
100854009	1.7704e-98	1.79718	Up
100250237	1.82586e-98	2.60967	Up
100267848	2.45924e-98	4.67781	Up
100251324	3.36407e-98	1.82212	Up
100267399	3.9378e-98	1.4183	Up
100251775	4.87677e-98	1.76019	Up
100261724	6.0642e-98	1.6817	Up
100246165	6.12293e-98	1.56341	Up
100251099	1.137e-97	2.11787	Up
100259348	1.20435e-97	2.72369	Up
100261291	3.76835e-97	1.83325	Up
100259329	6.13969e-97	1.78406	Up
100253735	6.68533e-97	1.38597	Up
100241603	1.88759e-96	1.22577	Up
100254797	2.1781e-96	2.3961	Up
100258281	6.62191e-96	1.7136	Up
100261354	8.20607e-96	3.41777	Up
100258605	1.06344e-95	1.27132	Up
100259639	1.43004e-95	2.21472	Up
100249240	5.99324e-95	2.31456	Up
100261898	7.15368e-95	1.12055	Up
100265878	7.96636e-95	1.59679	Up
100250989	8.58185e-95	1.83031	Up
100261891	3.16078e-94	1.55048	Up
100242189	3.78037e-94	1.632	Up
104880503	7.40885e-94	2.40404	Up
100258876	7.70685e-94	2.26277	Up
100249578	1.23588e-93	3.59109	Up
100260655	2.35299e-93	1.22244	Up
100244372	2.73095e-93	1.36737	Up
100250631	3.08302e-93	1.47203	Up
100257259	3.2923e-93	1.36594	Up
100266395	4.75417e-93	1.52497	Up
100255251	6.05369e-93	1.2748	Up
100249746	6.40121e-93	2.25974	Up
100242603	8.86007e-93	1.99585	Up
100243444	9.1165e-93	4.22392	Up
104882242	1.21192e-92	2.35036	Up
100267570	1.21849e-92	1.63497	Up
100241361	2.78796e-92	1.5146	Up
100243039	5.65417e-92	3.19364	Up
100242237	7.10807e-92	1.2478	Up
100246283	2.12648e-91	8.91621	Up
100259107	2.15995e-91	2.52674	Up
100254950	1.34515e-90	1.08995	Up
100260432	1.35827e-90	2.38629	Up
100254414	2.14431e-90	1.30122	Up
100257264	3.39899e-90	1.47159	Up
100260491	4.45618e-90	2.0254	Up
100241015	9.71585e-90	1.09953	Up
100267499	1.17261e-89	4.29298	Up
100266283	1.22397e-89	1.34511	Up
100245524	1.32104e-89	3.24144	Up
100243840	1.32931e-89	2.14487	Up
100243857	3.72489e-89	1.32157	Up
100255335	4.71417e-89	1.59314	Up
100241519	5.90247e-89	1.96437	Up
100246618	1.68694e-88	1.50788	Up
100241016	2.78567e-88	1.28288	Up
100245643	1.12984e-87	1.92486	Up
100244508	1.48082e-87	1.2583	Up
100267418	3.19116e-87	2.08122	Up
100262346	3.93728e-87	1.75762	Up
100264557	4.49388e-87	1.29428	Up
100257315	5.29822e-87	3.33592	Up
100257918	7.41673e-87	6.54817	Up
100250457	7.77893e-87	1.50045	Up
100267346	1.02721e-86	1.37907	Up
100242374	1.12448e-86	1.9583	Up
100258294	1.30852e-86	6.9917	Up
104881661	1.34615e-86	3.26597	Up
100240944	1.52237e-86	1.59808	Up
100251629	2.70507e-86	1.03529	Up
100263482	3.94574e-86	1.39526	Up
100232844	4.90822e-86	1.45099	Up
100233042	7.25525e-86	4.66169	Up
100261814	1.25021e-85	3.89282	Up
100853526	1.33773e-85	4.65763	Up
100251356	1.45635e-85	1.18414	Up
100254972	2.63588e-85	1.67484	Up
100266105	2.78835e-85	1.95634	Up
104882052	3.75507e-85	1.73514	Up
100245377	4.25473e-85	1.59075	Up
100243434	7.56352e-85	1.28794	Up
100244140	8.79869e-85	5.90449	Up
100257113	1.29033e-84	1.39602	Up
100265876	2.09536e-84	1.75688	Up
100260853	2.22722e-84	5.04704	Up
100255070	2.32778e-84	1.59371	Up
100232985	3.53592e-84	2.05374	Up
100264038	4.32207e-84	2.30459	Up
100249986	7.67924e-84	1.20223	Up
100241980	9.96991e-84	1.24636	Up
104879286	1.26758e-83	2.32457	Up
104881118	1.45344e-83	4.14911	Up
100261390	2.76292e-83	4.91302	Up
100246610	5.43498e-83	1.23343	Up
104882245	8.89867e-83	6.13724	Up
100243979	8.99079e-83	1.20399	Up
100243811	9.74259e-83	2.3883	Up
100255300	1.59484e-82	3.93543	Up
100264308	3.1829e-82	1.05545	Up
100255512	3.91487e-82	1.18316	Up
100254504	5.59011e-82	1.19704	Up
100247878	6.0242e-82	1.41177	Up
100247983	7.01636e-82	1.50567	Up
100245097	8.06642e-82	1.00034	Up
100246593	8.82514e-82	2.34438	Up
100245416	1.05318e-81	3.58561	Up
100259435	1.14268e-81	1.51145	Up
100255350	2.80298e-81	1.90767	Up
100253057	3.05199e-81	2.10347	Up
100261497	5.8344e-81	4.6735	Up
100251405	6.46506e-81	1.24097	Up
100265557	8.16029e-81	5.42376	Up
100244129	1.13012e-80	1.72609	Up
100264565	1.25163e-80	1.22681	Up
100263055	1.75891e-80	5.11076	Up
100262364	2.70918e-80	4.75873	Up
100258119	4.03552e-80	1.82154	Up
100257537	1.02318e-79	1.87443	Up
100258584	1.27746e-79	1.32349	Up
100852431	1.51502e-79	1.6699	Up
100250952	2.03958e-79	1.09036	Up
100246999	5.14156e-79	2.00538	Up
100242471	6.53915e-79	1.13331	Up
100257132	8.91691e-79	5.38746	Up
100254231	1.10312e-78	1.06573	Up
100257370	1.1612e-78	3.67781	Up
100241722	1.19453e-78	1.20006	Up
100251624	1.49692e-78	4.83431	Up
100251323	1.52994e-78	1.12395	Up
100242998	1.73275e-78	3.63974	Up
100249816	2.18945e-78	3.18204	Up
100248547	7.57693e-78	1.00964	Up
100266507	1.21037e-77	1.19071	Up
100243778	1.39565e-77	1.26953	Up
100248431	2.24383e-77	6.36897	Up
100262250	3.21368e-77	1.50461	Up
100249077	3.21995e-77	3.37824	Up
100265246	3.75747e-77	1.05238	Up
100259272	3.79337e-77	2.02825	Up
100251604	4.01794e-77	1.68445	Up
100253357	4.3968e-77	1.75934	Up
100260451	8.84736e-77	1.63836	Up
100266723	9.22356e-77	1.24591	Up
100259991	1.78013e-76	5.34551	Up
104882483	1.96506e-76	1.66958	Up
100258898	3.23191e-76	1.55227	Up
100241011	3.2698e-76	1.43895	Up
100253170	5.8562e-76	1.5519	Up
100245580	8.20744e-76	1.17663	Up
100245181	8.6588e-76	5.17085	Up
100242217	1.16467e-75	1.07105	Up
100242707	1.24073e-75	1.11182	Up
100261788	2.10305e-75	1.4841	Up
100253150	6.11203e-75	1.398	Up
100233065	6.66729e-75	2.77282	Up
100242432	8.05675e-75	1.1009	Up
100244614	8.33546e-75	1.96032	Up
100260742	8.71351e-75	1.35862	Up
100260203	1.10761e-74	1.43523	Up
100241750	1.3628e-74	3.90876	Up
100248040	2.23312e-74	1.86313	Up
100257803	4.96683e-74	1.41012	Up
100242608	1.05165e-73	1.46598	Up
104882479	1.30991e-73	2.13903	Up
100245798	1.56634e-73	1.59642	Up
100266137	1.80019e-73	1.19238	Up
100254045	3.62134e-73	4.37361	Up
100256165	7.09211e-73	3.78901	Up
100259819	7.14717e-73	3.66531	Up
100249741	7.42545e-73	1.46506	Up
100265578	7.49318e-73	1.35664	Up
100265683	9.02235e-73	1.16626	Up
100243951	1.17103e-72	1.0804	Up
104881550	4.44912e-72	2.3504	Up
100251745	4.72394e-72	1.4737	Up
100245337	5.45582e-72	3.158	Up
100246691	7.38617e-72	1.21432	Up
100249350	8.60189e-72	1.18609	Up
100253930	1.19825e-71	1.24636	Up
100267365	1.20959e-71	1.02687	Up
100251137	1.46169e-71	4.34551	Up
100252896	2.64866e-71	3.53163	Up
100257815	2.79961e-71	1.1191	Up
100246023	5.03481e-71	2.00431	Up
100250571	5.47655e-71	3.46071	Up
100244941	5.83975e-71	1.90988	Up
100265881	8.31394e-71	1.26043	Up
100260043	2.19865e-70	1.5084	Up
100261537	2.52291e-70	3.1119	Up
100242338	3.02129e-70	2.3754	Up
100251234	3.93173e-70	1.99916	Up
104882568	4.09766e-70	1.06507	Up
100243282	4.22753e-70	1.30527	Up
100263179	7.19581e-70	1.57794	Up
100258813	8.2402e-70	1.4029	Up
100267613	1.1302e-69	5.61641	Up
100243376	1.63887e-69	1.48901	Up
100251778	2.33655e-69	1.45563	Up
100247733	2.34839e-69	1.64431	Up
104878785	2.62743e-69	1.63924	Up
100247586	3.13497e-69	4.22938	Up
100256672	3.32545e-69	1.28779	Up
100255645	4.35461e-69	1.53065	Up
100258944	5.16368e-69	1.1748	Up
100232933	6.23787e-69	1.27951	Up
100257177	6.9911e-69	1.63067	Up
100242476	1.09267e-68	3.67781	Up
104880749	1.157e-68	2.52894	Up
100852959	4.45339e-68	1.01057	Up
100259843	1.15301e-67	1.96343	Up
100255898	1.23773e-67	1.06146	Up
100261415	1.32979e-67	1.33507	Up
100260832	2.78838e-67	1.25664	Up
100256945	5.8649e-67	1.24729	Up
104879735	6.27168e-67	3.10482	Up
100261556	6.34175e-67	4.34077	Up
100247417	1.00904e-66	2.01201	Up
100266013	1.5501e-66	1.52983	Up
100254450	2.04973e-66	7.20658	Up
100264844	2.04973e-66	7.20658	Up
100243761	2.65506e-66	4.41477	Up
100246889	2.89045e-66	1.87141	Up
100254405	3.08432e-66	3.38476	Up
100264754	3.34507e-66	4.24766	Up
100253955	3.38977e-66	3.67781	Up
100252590	4.08605e-66	1.00698	Up
100251441	4.68693e-66	2.11406	Up
100257258	4.88537e-66	1.11151	Up
100241156	5.23916e-66	1.46129	Up
100253615	5.34506e-66	1.79487	Up
100240884	5.39545e-66	1.45789	Up
100259608	6.69128e-66	5.53579	Up
100261285	8.73305e-66	1.30723	Up
100254178	1.10472e-65	2.02436	Up
100254118	1.67012e-65	2.77164	Up
100266678	1.69918e-65	1.77344	Up
100255988	1.70451e-65	1.6164	Up
100249968	2.64751e-65	6.10965	Up
100257231	2.82884e-65	2.71023	Up
100243594	3.20636e-65	1.10425	Up
100853365	3.8027e-65	7.17499	Up
100250516	4.75589e-65	1.49199	Up
100262985	7.46976e-65	1.72124	Up
100256009	1.12447e-64	1.39974	Up
100242542	1.19371e-64	1.45886	Up
100241234	1.55182e-64	1.80593	Up
100254161	1.68352e-64	1.38103	Up
100257429	2.06184e-64	1.6858	Up
100263995	2.08261e-64	1.46167	Up
100252798	2.90187e-64	1.77306	Up
100245654	3.21006e-64	1.45657	Up
100251890	3.82042e-64	1.57609	Up
100247840	4.38312e-64	7.14813	Up
100254507	5.23907e-64	1.07289	Up
100246305	5.72475e-64	2.97399	Up
100252404	9.27972e-64	1.12477	Up
100247362	9.56455e-64	1.38995	Up
100254100	1.14141e-63	1.5692	Up
100267287	1.91915e-63	1.68388	Up
100854997	2.73913e-63	5.7367	Up
100245884	2.88147e-63	1.91355	Up
100263446	3.11132e-63	7.12627	Up
100257455	3.78564e-63	1.28394	Up
100247121	4.20321e-63	3.16323	Up
100244442	4.51958e-63	1.54422	Up
100262854	4.89875e-63	1.15908	Up
100265438	5.35059e-63	3.75911	Up
100247682	5.88097e-63	1.34168	Up
100253257	8.79994e-63	1.93394	Up
100243131	1.24415e-62	1.54194	Up
100245270	1.40462e-62	1.22958	Up
100246883	1.66321e-62	1.48968	Up
100255879	3.70254e-62	2.2877	Up
100249387	4.17034e-62	4.24665	Up
100267703	4.41462e-62	2.66316	Up
100249418	4.52809e-62	1.4673	Up
100242647	4.74886e-62	3.02725	Up
100264692	8.13578e-62	1.06243	Up
100244007	9.15877e-62	1.55227	Up
100256282	9.19125e-62	2.22854	Up
100262460	9.291e-62	4.32441	Up
100245964	2.17231e-61	3.33385	Up
100260881	4.0226e-61	1.24485	Up
100247399	4.16998e-61	1.73835	Up
100264299	4.54247e-61	1.10849	Up
100245448	5.51441e-61	1.8701	Up
100245622	6.47924e-61	1.55227	Up
100245718	8.26251e-61	1.32766	Up
100261987	8.70224e-61	1.78472	Up
100257717	8.73008e-61	1.07387	Up
100250213	1.12554e-60	1.51211	Up
100252459	2.8017e-60	1.23653	Up
100256566	3.47338e-60	5.01171	Up
100241983	4.62796e-60	1.359	Up
100248478	5.01171e-60	1.31277	Up
100249353	8.36295e-60	1.0079	Up
100265737	9.80198e-60	1.15488	Up
100249491	1.06287e-59	1.07147	Up
100260595	1.34373e-59	2.7598	Up
100252114	1.80053e-59	1.4065	Up
100853570	2.64577e-59	5.64128	Up
100267198	3.00005e-59	1.02226	Up
100244868	2.99958e-59	1.31724	Up
100266665	3.23652e-59	2.42878	Up
100243405	3.92201e-59	1.04652	Up
104882627	5.4057e-59	3.68302	Up
100854423	5.93824e-59	1.32911	Up
100244774	6.33435e-59	1.31423	Up
100263534	8.89446e-59	2.2178	Up
104881312	9.92865e-59	1.21076	Up
100262363	1.02011e-58	7.00573	Up
100253341	1.04941e-58	2.38082	Up
100243498	1.19036e-58	1.27438	Up
100262645	2.20989e-58	1.28887	Up
100253439	2.59511e-58	2.98656	Up
100253117	4.12384e-58	1.38052	Up
100260796	4.5674e-58	6.98766	Up
104880896	5.21894e-58	4.5463	Up
100247652	5.87273e-58	1.01479	Up
100246240	6.85062e-58	2.87474	Up
100259118	7.08528e-58	1.74726	Up
100245740	9.13078e-58	1.76334	Up
100853783	1.45177e-57	1.45696	Up
100245576	1.69548e-57	2.17015	Up
100256474	2.04215e-57	2.5775	Up
100264570	2.79032e-57	1.03463	Up
100264629	3.81745e-57	1.51693	Up
100254904	6.4467e-57	2.03829	Up
100246145	7.32895e-57	3.79882	Up
100264001	1.59196e-56	1.22221	Up
100267702	1.9664e-56	3.9116	Up
100256628	2.5912e-56	3.15174	Up
100255253	2.63666e-56	1.29727	Up
100256437	3.88536e-56	1.56312	Up
100260571	6.16106e-56	1.17055	Up
100261548	7.07027e-56	1.11257	Up
100267074	7.1121e-56	4.4976	Up
100254513	7.26979e-56	2.10533	Up
100248069	7.62348e-56	1.60834	Up
100240686	9.71206e-56	1.05195	Up
100244402	1.10242e-55	2.30711	Up
100257151	1.44709e-55	2.20282	Up
100252606	1.62657e-55	1.77592	Up
100241032	1.78371e-55	1.00129	Up
100259921	2.33235e-55	5.86103	Up
100257446	2.68591e-55	2.13166	Up
100247128	4.00573e-55	1.48225	Up
100255449	4.38079e-55	2.45325	Up
100246869	6.58978e-55	3.09771	Up
100263289	7.41063e-55	3.01884	Up
100255354	8.16838e-55	1.02934	Up
100265118	9.82116e-55	1.44026	Up
100258467	1.18574e-54	1.20172	Up
100241630	1.41268e-54	1.24451	Up
100258154	1.47343e-54	1.04288	Up
100250521	2.25167e-54	1.7467	Up
100244545	2.532e-54	1.3275	Up
100854923	3.74461e-54	1.18363	Up
100250927	4.6519e-54	4.0747	Up
100267130	6.88225e-54	1.22856	Up
100262236	6.97421e-54	5.82076	Up
100261411	7.19512e-54	1.33928	Up
100854621	1.09958e-53	6.86103	Up
100246760	1.16508e-53	1.40289	Up
100266785	1.17159e-53	1.2871	Up
100260604	1.83263e-53	1.0916	Up
100243388	2.33368e-53	1.53857	Up
100265175	2.46592e-53	1.19776	Up
100854952	3.46331e-53	1.10697	Up
100262774	3.50798e-53	1.80943	Up
100259734	3.86993e-53	1.47056	Up
100250157	4.71346e-53	1.09919	Up
100260909	6.20625e-53	1.15936	Up
100244943	3.52688e-52	1.46174	Up
100260250	3.80741e-52	2.85366	Up
100250227	4.70059e-52	1.87045	Up
100253448	7.29796e-52	2.02139	Up
100257164	9.79152e-52	1.35299	Up
100263241	1.02352e-51	1.39415	Up
100258655	1.27354e-51	3.11912	Up
100243526	1.57948e-51	1.14228	Up
104878982	1.63663e-51	3.08768	Up
100259462	2.11283e-51	1.0565	Up
100253849	3.15701e-51	1.09415	Up
100260370	3.92616e-51	1.12458	Up
100264074	5.33349e-51	1.79259	Up
100243978	7.00487e-51	2.1316	Up
100250725	1.02859e-50	1.45103	Up
100244435	1.17956e-50	2.42708	Up
100259706	1.79399e-50	1.2816	Up
100248355	2.42155e-50	1.69074	Up
100254514	4.0526e-50	1.01286	Up
100256829	5.16713e-50	2.92573	Up
100252681	7.02774e-50	3.24609	Up
100242422	7.59196e-50	1.1474	Up
104879015	1.16156e-49	1.46669	Up
100255484	1.35202e-49	1.89561	Up
100246156	2.1606e-49	1.34358	Up
100255379	2.20372e-49	1.87175	Up
100252772	2.20752e-49	1.31584	Up
100251167	2.96255e-49	2.24187	Up
100246047	3.18429e-49	3.96074	Up
100252268	3.58823e-49	1.207	Up
100251501	4.27309e-49	2.8604	Up
100249265	5.03893e-49	1.77775	Up
100265189	5.24447e-49	1.2137	Up
104879009	5.34233e-49	3.42674	Up
100265834	5.45876e-49	1.02674	Up
100263263	7.23834e-49	1.4107	Up
100267178	7.76159e-49	3.22355	Up
100249955	8.65954e-49	6.09284	Up
100255065	8.82375e-49	1.90491	Up
100247496	1.20558e-48	1.19441	Up
100265094	3.50594e-48	4.8854	Up
104880479	4.15935e-48	9.33561	Up
100241164	5.78535e-48	5.08531	Up
100255655	9.0035e-48	1.48263	Up
100264600	9.80903e-48	1.12235	Up
100254371	9.8186e-48	1.23822	Up
100260963	1.06359e-47	1.21581	Up
100259913	1.3806e-47	1.21837	Up
100258071	1.63439e-47	2.17553	Up
100260227	2.16425e-47	2.92173	Up
100265355	2.85856e-47	2.801	Up
100267925	3.07357e-47	1.05961	Up
100251894	4.91211e-47	1.68888	Up
100250657	5.07848e-47	2.79586	Up
100250598	7.36298e-47	6.03144	Up
100268118	8.46483e-47	2.48973	Up
100241109	8.93083e-47	1.7367	Up
100267831	1.14216e-46	2.33231	Up
100254746	2.36027e-46	2.62499	Up
100261071	3.06597e-46	1.62071	Up
100249543	3.59728e-46	1.31783	Up
100241316	4.25431e-46	1.14191	Up
100259316	4.41934e-46	1.11709	Up
100257711	5.04834e-46	3.50143	Up
100259482	6.64117e-46	1.90522	Up
104881257	8.55173e-46	1.84813	Up
100256486	9.60263e-46	2.31524	Up
100240796	1.54129e-45	1.69806	Up
100262993	1.71587e-45	1.10795	Up
100261668	2.41703e-45	1.64245	Up
100240780	2.47419e-45	1.04807	Up
100245544	4.49575e-45	1.40707	Up
100249836	6.57844e-45	1.09887	Up
100243781	6.67696e-45	1.36393	Up
100232915	7.46542e-45	3.92934	Up
100262954	8.14807e-45	1.17778	Up
100246742	8.88931e-45	4.01445	Up
100247974	1.05712e-44	1.30341	Up
100251138	1.15295e-44	3.84416	Up
100259966	1.16799e-44	1.23916	Up
100260106	5.03605e-44	1.15009	Up
100241875	5.19556e-44	2.18762	Up
100248599	6.62414e-44	1.09591	Up
100854918	7.68039e-44	1.24547	Up
100250974	9.56135e-44	1.90547	Up
100247482	1.16418e-43	1.68978	Up
100248267	1.29554e-43	3.17716	Up
100241934	1.63837e-43	1.93295	Up
100253229	1.73192e-43	1.83768	Up
100250613	2.88409e-43	2.05046	Up
100268047	3.82092e-43	9.13631	Up
100249384	4.46127e-43	1.0331	Up
100249531	5.47634e-43	1.65165	Up
100260981	5.56944e-43	3.12469	Up
100254716	7.59262e-43	1.81096	Up
100249156	8.79424e-43	2.58666	Up
100255710	9.44053e-43	5.17179	Up
100243041	9.9225e-43	1.04549	Up
100246119	1.07867e-42	1.48045	Up
100249839	1.23689e-42	4.72012	Up
100262208	1.37652e-42	1.28375	Up
100261092	2.85871e-42	1.12121	Up
104882577	3.65247e-42	3.63474	Up
100258690	4.1906e-42	2.22324	Up
100257920	4.2411e-42	1.70306	Up
100250945	4.84471e-42	1.45792	Up
100243443	5.29592e-42	2.1496	Up
100251843	5.42112e-42	1.08967	Up
100265316	6.83459e-42	1.16985	Up
100262011	7.77125e-42	2.05672	Up
100245307	8.34684e-42	1.16376	Up
100262243	8.41948e-42	1.763	Up
100244891	8.96516e-42	1.45149	Up
100251070	1.07577e-41	1.38364	Up
100264011	1.6554e-41	1.44509	Up
100267286	1.98379e-41	1.48127	Up
100243446	2.19658e-41	1.24396	Up
100264357	3.41543e-41	1.1986	Up
100242728	3.98787e-41	2.29638	Up
100267212	5.13971e-41	1.02775	Up
100256293	5.32238e-41	5.82981	Up
100265832	9.78114e-41	3.1837	Up
104880185	1.00252e-40	1.5236	Up
100264699	1.0757e-40	1.49018	Up
100248592	1.09228e-40	1.3967	Up
100247965	1.13181e-40	2.57717	Up
100247386	1.29461e-40	1.03371	Up
100251514	1.7739e-40	1.50155	Up
100261927	1.81894e-40	1.78633	Up
100249028	1.89316e-40	1.87258	Up
100255802	2.40407e-40	1.24644	Up
100248764	3.14982e-40	1.0041	Up
100241581	3.77986e-40	1.05687	Up
100249131	5.94645e-40	1.25442	Up
100250012	6.00951e-40	1.22075	Up
100251804	6.48168e-40	1.27629	Up
100242085	6.9197e-40	1.30341	Up
100255003	7.41675e-40	2.17801	Up
100246781	8.12319e-40	7.47655	Up
100255414	8.3717e-40	1.54794	Up
100233129	9.8055e-40	2.31856	Up
100242667	1.44473e-39	1.64033	Up
100243597	1.58763e-39	2.90662	Up
100268002	1.8661e-39	1.34136	Up
100267756	2.25532e-39	1.09801	Up
100261846	2.56653e-39	2.2342	Up
100247220	3.01833e-39	1.00215	Up
104880704	3.67393e-39	3.22749	Up
100252223	3.77117e-39	1.00688	Up
100251668	5.31836e-39	7.44157	Up
100267659	5.89805e-39	1.15018	Up
100246204	7.94515e-39	1.31991	Up
100249048	9.34319e-39	1.0744	Up
100267691	1.4533e-38	1.153	Up
100249232	1.5556e-38	1.12229	Up
100258468	2.27226e-38	1.47471	Up
100261962	2.52738e-38	1.10541	Up
100261661	2.71639e-38	5.32166	Up
100258426	4.0597e-38	4.57089	Up
100243995	4.54324e-38	1.31921	Up
100252097	4.9808e-38	2.65966	Up
100244285	5.14804e-38	1.71704	Up
100250322	7.74067e-38	1.89615	Up
100855024	7.74798e-38	8.89712	Up
100232911	7.89843e-38	2.06588	Up
100247224	9.33801e-38	3.44648	Up
100246192	1.65508e-37	1.30888	Up
100261423	1.71659e-37	3.43862	Up
100243255	1.89857e-37	1.75336	Up
100256996	2.94431e-37	2.84773	Up
100260864	2.94421e-37	1.34834	Up
100232972	4.75555e-37	1.14911	Up
100247087	9.8635e-37	7.34077	Up
100247554	1.42077e-36	2.46208	Up
100248744	1.61109e-36	4.51431	Up
100248329	1.82505e-36	1.68861	Up
100246736	2.62599e-36	2.42053	Up
100248024	4.66605e-36	1.25235	Up
100243863	5.17424e-36	1.68507	Up
100265609	5.18066e-36	2.70428	Up
100259091	6.77701e-36	1.12679	Up
100265482	7.68515e-36	1.11436	Up
100252878	1.07796e-35	1.04137	Up
100264402	1.39426e-35	2.35361	Up
100251737	1.74344e-35	1.17656	Up
100254512	2.39327e-35	2.33231	Up
100853980	3.01292e-35	1.42942	Up
100266490	3.29093e-35	1.64586	Up
100254691	3.40773e-35	1.27195	Up
100260560	3.53578e-35	1.67413	Up
100245433	3.62303e-35	2.02747	Up
100260266	3.89917e-35	2.108	Up
100242383	4.49744e-35	1.07246	Up
100263542	4.99882e-35	1.48828	Up
100257251	6.51828e-35	1.84402	Up
100259081	1.03774e-34	1.4963	Up
100259555	1.16472e-34	1.24431	Up
100248805	1.28953e-34	1.03667	Up
100260152	1.29071e-34	1.2252	Up
100264328	1.49155e-34	1.50044	Up
100246339	2.00456e-34	6.15893	Up
100251134	3.09225e-34	3.08498	Up
100261188	3.11913e-34	1.34282	Up
100854532	3.80324e-34	1.05763	Up
100233087	4.91694e-34	1.86103	Up
100252586	5.03037e-34	1.31791	Up
100260079	5.82323e-34	2.32904	Up
100260914	6.3771e-34	1.48556	Up
100262602	7.54659e-34	1.21345	Up
100264012	7.54711e-34	1.18429	Up
100259070	9.79102e-34	2.29215	Up
100268097	1.05115e-33	1.65526	Up
100244197	1.14016e-33	1.06609	Up
100263839	1.15489e-33	4.24259	Up
100244464	1.42467e-33	2.77527	Up
100853931	1.46867e-33	2.63716	Up
100244761	1.5551e-33	1.38857	Up
100263035	1.57632e-33	3.66853	Up
100249202	1.64969e-33	1.56913	Up
100245371	1.83481e-33	1.04822	Up
100244843	2.1662e-33	2.51665	Up
100262340	2.22361e-33	2.00597	Up
100258268	2.53032e-33	8.66682	Up
100853422	2.59605e-33	1.33972	Up
100265508	2.68274e-33	1.4163	Up
104881436	2.71258e-33	1.55667	Up
100247208	2.88931e-33	2.7367	Up
100249611	4.15426e-33	2.46748	Up
100266510	4.51098e-33	1.17571	Up
100242238	5.3817e-33	3.64979	Up
100249533	7.07561e-33	2.01377	Up
100242354	1.10592e-32	4.56316	Up
104879960	1.3644e-32	4.20137	Up
100251688	1.41493e-32	1.68998	Up
100245353	1.58644e-32	7.13724	Up
100249324	1.64569e-32	5.48516	Up
100267904	1.82946e-32	1.81936	Up
100233074	2.08115e-32	1.82529	Up
100256185	2.22817e-32	1.0168	Up
100253460	2.88579e-32	6.05863	Up
100248023	3.04109e-32	1.01809	Up
100854521	3.11307e-32	1.06491	Up
100242204	3.41964e-32	1.62465	Up
100259120	4.01373e-32	8.60059	Up
100250635	4.29845e-32	1.28549	Up
100242486	4.35137e-32	1.12176	Up
100266173	4.93193e-32	1.86977	Up
100267335	5.02856e-32	6.04704	Up
100258487	5.29872e-32	5.46208	Up
104878976	5.57843e-32	1.6352	Up
100244557	6.12055e-32	1.16796	Up
100854417	7.22152e-32	1.14412	Up
100232971	7.49153e-32	1.04966	Up
100249745	8.54761e-32	1.72554	Up
100268054	8.76406e-32	6.03536	Up
100255220	9.20231e-32	1.46264	Up
100258485	9.45746e-32	1.08861	Up
100268146	9.94141e-32	1.12213	Up
100264688	1.1154e-31	1.96561	Up
100252706	1.24035e-31	1.33599	Up
100243051	1.27637e-31	1.0722	Up
100246895	1.48034e-31	2.05523	Up
100249562	2.08922e-31	1.1871	Up
100263719	2.66844e-31	1.51753	Up
100257743	2.72419e-31	1.56846	Up
100258725	3.3768e-31	1.5403	Up
100251818	3.38594e-31	3.35963	Up
100264870	4.67333e-31	5.99973	Up
100248414	5.11119e-31	1.09949	Up
100258139	6.10598e-31	1.35037	Up
100243890	7.77378e-31	1.17414	Up
104880694	8.3162e-31	3.16684	Up
100249011	8.99785e-31	1.30266	Up
100250321	9.53116e-31	1.16568	Up
100267884	1.05317e-30	3.48516	Up
100267566	1.12864e-30	1.30838	Up
100252977	1.14416e-30	3.21754	Up
100248319	1.14923e-30	1.55997	Up
100855306	1.34737e-30	3.85838	Up
100267847	1.562e-30	1.13872	Up
100257175	1.92699e-30	1.67781	Up
100256546	2.19487e-30	1.26702	Up
100263952	2.53955e-30	1.45944	Up
100268065	2.99486e-30	1.08184	Up
100248594	3.21113e-30	1.32337	Up
100241669	3.5688e-30	1.36162	Up
100266572	4.75064e-30	1.49206	Up
100257435	5.24658e-30	1.13171	Up
100254293	6.99668e-30	1.78143	Up
100257245	9.84588e-30	1.01925	Up
100855168	1.04565e-29	5.35337	Up
100257253	1.40338e-29	1.91352	Up
100251836	2.2513e-29	1.02917	Up
100247572	2.36517e-29	2.26943	Up
100255236	2.45718e-29	1.68229	Up
100266217	2.4981e-29	1.72003	Up
100257513	3.19135e-29	2.8413	Up
104880701	3.27797e-29	2.96433	Up
100252009	3.70882e-29	1.27781	Up
100256862	4.52935e-29	1.46765	Up
100244374	4.69772e-29	2.57983	Up
104879939	5.50163e-29	1.63899	Up
100258338	5.77208e-29	1.10486	Up
104882624	5.94312e-29	4.92573	Up
100244997	6.12764e-29	5.31523	Up
100249812	7.30413e-29	5.88726	Up
100254510	7.54079e-29	3.15174	Up
100262204	7.81928e-29	4.04704	Up
100855206	9.07265e-29	1.76895	Up
100244251	1.5147e-28	1.28373	Up
100266927	1.55699e-28	1.44854	Up
100262694	1.92667e-28	8.38142	Up
100266833	2.07673e-28	4.37825	Up
100242882	3.12094e-28	1.6872	Up
100263800	3.6316e-28	1.02101	Up
100259485	3.78365e-28	1.59752	Up
100264798	4.18618e-28	3.87711	Up
100262565	4.24373e-28	2.73027	Up
100243789	4.61256e-28	3.38352	Up
100260351	4.70051e-28	1.1405	Up
100257326	4.89195e-28	2.49494	Up
104881374	5.57109e-28	1.38001	Up
100252818	5.62334e-28	6.88726	Up
100264239	6.67584e-28	4.8742	Up
100258588	7.076e-28	1.25818	Up
100264746	8.58889e-28	1.66387	Up
100252265	8.87879e-28	4.57827	Up
100258617	9.93338e-28	1.13822	Up
100853675	1.31962e-27	4.34077	Up
100264489	1.32045e-27	1.44776	Up
100260155	1.51655e-27	8.32393	Up
100261706	1.54162e-27	2.82076	Up
100853391	2.16094e-27	1.39128	Up
100255962	2.18306e-27	5.80709	Up
100261296	3.02561e-27	1.48516	Up
100246804	3.04505e-27	1.95157	Up
100244609	4.42916e-27	2.06731	Up
100254799	6.27776e-27	2.03675	Up
100260610	7.23535e-27	1.01975	Up
100247233	7.24519e-27	1.03164	Up
100248239	9.20821e-27	1.22423	Up
100258169	9.75746e-27	2.58683	Up
100245066	1.02049e-26	1.39068	Up
100266795	1.04338e-26	1.14327	Up
100267751	1.06162e-26	1.83728	Up
100853363	1.10857e-26	1.75319	Up
100259062	1.10856e-26	3.01484	Up
100267504	1.14872e-26	1.43862	Up
100253501	1.38389e-26	2.25546	Up
100244418	1.49203e-26	1.82425	Up
100257464	2.01664e-26	2.70529	Up
100257434	2.06908e-26	2.49139	Up
100257141	3.06936e-26	1.02616	Up
100262641	3.26099e-26	2.04131	Up
100262207	3.65028e-26	1.19627	Up
100253010	3.87302e-26	1.35368	Up
100251407	4.70191e-26	4.77934	Up
100259275	4.82057e-26	1.47471	Up
100245106	4.91034e-26	1.21667	Up
100245395	6.79221e-26	1.1009	Up
100242884	9.59245e-26	2.88043	Up
100241894	1.35171e-25	1.57358	Up
100252624	1.64971e-25	1.06722	Up
100853109	1.6521e-25	1.96946	Up
100262506	1.67403e-25	1.45302	Up
100256206	2.5613e-25	2.56578	Up
100255381	3.42815e-25	1.51544	Up
100246569	3.53598e-25	1.70487	Up
100259623	3.60772e-25	1.5049	Up
100260935	4.79251e-25	2.72705	Up
100257710	5.03764e-25	1.18658	Up
100260212	5.56344e-25	1.44038	Up
100245359	6.26584e-25	1.09284	Up
104877571	6.86643e-25	3.73027	Up
100251140	8.37807e-25	8.13631	Up
100262450	9.56536e-25	1.77322	Up
100244488	9.9557e-25	4.01341	Up
100246604	1.02604e-24	1.03102	Up
100248425	1.1522e-24	1.6832	Up
100262118	1.28669e-24	1.4065	Up
100251100	1.2962e-24	1.39842	Up
100248412	1.53554e-24	1.11621	Up
100233048	1.69681e-24	1.0112	Up
100252842	1.82961e-24	4.69276	Up
100262316	2.58708e-24	1.02342	Up
100258938	2.83909e-24	2.25473	Up
100247660	3.05369e-24	1.50632	Up
100243554	3.07315e-24	1.08446	Up
100232930	3.14221e-24	1.14588	Up
100262893	3.16063e-24	1.01458	Up
100244210	3.21978e-24	1.22022	Up
100259437	3.93137e-24	1.90347	Up
100259786	5.03433e-24	1.06304	Up
100252490	5.99349e-24	1.11373	Up
100264536	6.04915e-24	1.40626	Up
100248120	6.36555e-24	2.76269	Up
100266592	7.59919e-24	2.20037	Up
100261053	7.78343e-24	2.45153	Up
100246896	7.89654e-24	1.04771	Up
100246241	9.81482e-24	1.21463	Up
100240843	1.07944e-23	2.56677	Up
100245893	1.09563e-23	1.37956	Up
100264219	1.39625e-23	2.25038	Up
100249291	1.49543e-23	1.02358	Up
100245077	1.71126e-23	1.71928	Up
100244000	2.13719e-23	5.56858	Up
100244167	2.22049e-23	2.2029	Up
100261299	2.22086e-23	1.43994	Up
100263596	2.25793e-23	1.02308	Up
100260304	2.74098e-23	3.65084	Up
100242272	3.07472e-23	1.02043	Up
104881786	3.46957e-23	1.2637	Up
100257463	3.8211e-23	5.55227	Up
104877598	3.89346e-23	4.6164	Up
100256147	4.01252e-23	1.10817	Up
100244387	5.71895e-23	2.53763	Up
100263272	5.95828e-23	1.43327	Up
100243339	7.11665e-23	3.02358	Up
100243529	7.11665e-23	3.02358	Up
100853969	7.77156e-23	1.03583	Up
100853274	8.24938e-23	1.45813	Up
100247160	1.06098e-22	1.02823	Up
100264856	1.08338e-22	1.63341	Up
100253755	1.17203e-22	1.67781	Up
100852551	1.21236e-22	1.2755	Up
100252029	1.21367e-22	1.51125	Up
100251340	1.74996e-22	2.16992	Up
104880522	2.31775e-22	7.95127	Up
100244130	2.39178e-22	1.41246	Up
100246674	2.48385e-22	2.10914	Up
100854295	2.72527e-22	1.32508	Up
100264835	5.83586e-22	2.25383	Up
100247378	7.14338e-22	1.25008	Up
100257352	7.54208e-22	1.10251	Up
100248625	8.42924e-22	1.07741	Up
100242785	1.1333e-21	2.08462	Up
100263437	1.15491e-21	4.9002	Up
104880878	1.18712e-21	1.30124	Up
104877430	1.3564e-21	3.69276	Up
100256411	1.39484e-21	1.63667	Up
100853532	1.55285e-21	1.27727	Up
100244949	1.75058e-21	2.33125	Up
100267294	2.11282e-21	7.87327	Up
100255931	2.43018e-21	1.11658	Up
100264026	2.96069e-21	1.49381	Up
100242556	3.02929e-21	1.36897	Up
100257903	3.38391e-21	6.43269	Up
100244403	3.6881e-21	1.99973	Up
100242547	4.13621e-21	1.32417	Up
100245739	4.29423e-21	1.73174	Up
100265871	4.29394e-21	1.33964	Up
100249946	4.3125e-21	1.04475	Up
100240956	4.84787e-21	1.07996	Up
100260747	5.65321e-21	1.60232	Up
100266397	6.9837e-21	2.14729	Up
100245713	7.12547e-21	4.84773	Up
100245574	9.77104e-21	1.85987	Up
100259186	1.01196e-20	1.21765	Up
100251924	1.03112e-20	1.07033	Up
100260090	1.08185e-20	1.08621	Up
100242457	1.2574e-20	7.80768	Up
100241221	1.45079e-20	1.48448	Up
100247873	2.33884e-20	1.27371	Up
100247232	2.34523e-20	3.95082	Up
100853820	2.38859e-20	5.35963	Up
100244020	3.44024e-20	2.01038	Up
100248962	3.92703e-20	1.07285	Up
100260473	3.96101e-20	1.75818	Up
100240904	4.30529e-20	5.34077	Up
100264156	4.34965e-20	3.93415	Up
100262642	4.6575e-20	1.03946	Up
100246152	4.96409e-20	6.34077	Up
100266941	5.5645e-20	1.37295	Up
100257058	6.03784e-20	1.09636	Up
100263064	6.21539e-20	1.51369	Up
100249257	9.56158e-20	2.57593	Up
100241426	1.15976e-19	1.05331	Up
100257479	1.15976e-19	1.05331	Up
100263996	1.33952e-19	1.69887	Up
104882391	1.40491e-19	5.3023	Up
100262754	1.7959e-19	1.02368	Up
100257599	1.96593e-19	1.24094	Up
100265056	2.14273e-19	4.37824	Up
104877275	2.15706e-19	1.00208	Up
100259242	2.15826e-19	1.25383	Up
100261770	2.21613e-19	1.57954	Up
100247960	2.25437e-19	1.26051	Up
100255607	2.29454e-19	3.71175	Up
100245918	2.73494e-19	3.21837	Up
104882493	2.75117e-19	4.7367	Up
100257627	3.21559e-19	1.20832	Up
100244773	3.56299e-19	2.28398	Up
100248076	3.66141e-19	1.33024	Up
100250543	4.17319e-19	1.64402	Up
100253681	4.47175e-19	1.1118	Up
100266786	4.70528e-19	1.37824	Up
100254380	4.71529e-19	7.66682	Up
100257764	5.05982e-19	4.71733	Up
100264626	6.12658e-19	2.32988	Up
100245631	6.65578e-19	2.06483	Up
100266970	7.24768e-19	1.09658	Up
100251265	7.49609e-19	6.24259	Up
100263791	7.84935e-19	3.67781	Up
104880702	8.02785e-19	1.7311	Up
100245102	8.77381e-19	1.07136	Up
100266879	9.3539e-19	1.70755	Up
100253881	9.35943e-19	2.188	Up
100259342	1.14355e-18	4.05632	Up
100243866	1.29666e-18	6.22213	Up
100246092	1.40505e-18	1.16574	Up
100254013	1.56923e-18	2.17773	Up
100251717	1.63732e-18	1.46657	Up
100252889	1.72172e-18	4.67781	Up
100249137	1.81681e-18	1.4976	Up
100241405	2.13336e-18	3.50223	Up
100258145	2.31497e-18	1.0538	Up
100854805	2.31561e-18	1.29698	Up
100247290	2.43202e-18	1.10456	Up
100259653	2.51193e-18	2.00208	Up
100265574	2.52785e-18	4.3023	Up
100258502	2.64094e-18	1.34948	Up
104879799	2.73349e-18	1.49139	Up
104879959	3.16925e-18	1.82703	Up
100248711	3.94943e-18	1.55061	Up
100255849	4.96663e-18	5.18031	Up
100253952	5.96178e-18	1.0123	Up
104880899	7.02096e-18	2.82981	Up
100257032	7.06387e-18	1.36032	Up
100266209	7.53977e-18	3.23035	Up
100260062	8.13729e-18	1.01466	Up
100241733	9.34685e-18	1.2091	Up
100262354	9.48417e-18	1.2342	Up
100258696	9.95345e-18	1.04566	Up
100247060	1.34792e-17	1.76269	Up
100266913	1.36084e-17	3.98037	Up
100263932	1.42877e-17	1.14563	Up
100254788	1.4728e-17	2.39052	Up
100253350	1.52625e-17	1.41477	Up
100264173	1.62079e-17	4.24259	Up
100252728	1.66486e-17	1.23035	Up
100253134	1.67427e-17	1.08885	Up
100249456	1.88931e-17	1.19976	Up
100246483	2.00051e-17	2.58638	Up
100261372	2.29904e-17	1.01884	Up
100256642	2.86716e-17	1.15174	Up
100251681	3.01194e-17	4.22213	Up
100252657	3.06573e-17	7.48994	Up
100245905	3.21459e-17	2.62336	Up
100267890	3.33791e-17	1.12313	Up
100254152	3.58256e-17	1.22739	Up
100262661	3.58256e-17	1.22739	Up
100244297	3.61734e-17	1.62588	Up
100261327	3.77658e-17	1.05457	Up
104880836	4.15911e-17	1.22151	Up
100268029	4.69838e-17	3.94084	Up
100246525	4.90196e-17	7.46888	Up
100262159	5.2614e-17	1.11441	Up
100252503	5.45465e-17	1.53142	Up
100248988	6.1597e-17	6.07012	Up
100255681	6.42206e-17	1.04342	Up
100262479	7.27222e-17	1.21747	Up
100253193	7.93707e-17	1.03626	Up
100241989	8.73709e-17	1.41794	Up
100245269	8.90464e-17	1.38167	Up
100247100	9.53332e-17	1.47676	Up
100249433	1.02987e-16	1.98447	Up
100243225	1.07357e-16	6.04704	Up
100853130	1.07357e-16	6.04704	Up
100263913	1.18374e-16	2.45541	Up
100245391	1.18771e-16	1.466	Up
100262229	1.22756e-16	2.02095	Up
100259040	1.24937e-16	2.75581	Up
100253142	1.31793e-16	1.04605	Up
100259585	1.41698e-16	2.69276	Up
100261649	1.43524e-16	2.06066	Up
104880755	1.57957e-16	1.82366	Up
104878783	1.62372e-16	2.88426	Up
100267585	1.75476e-16	1.70334	Up
100248515	1.79036e-16	1.09284	Up
100250470	1.82268e-16	1.11521	Up
100855299	3.3164e-16	5.02358	Up
100251455	3.67455e-16	2.31524	Up
100244143	4.66229e-16	1.4644	Up
100248364	5.12096e-16	2.12847	Up
100266552	5.12178e-16	3.34077	Up
100854491	5.25154e-16	7.3587	Up
100241294	6.05654e-16	4.99973	Up
100254576	6.05654e-16	4.99973	Up
104880236	6.16107e-16	1.36219	Up
100254312	6.89185e-16	1.31127	Up
100260748	7.6414e-16	1.09284	Up
100253435	7.76613e-16	2.91727	Up
100262108	9.00625e-16	2.14175	Up
100251004	9.84956e-16	2.19594	Up
100266408	1.06012e-15	2.28924	Up
100256121	1.07939e-15	1.20921	Up
100266701	1.1075e-15	4.97549	Up
104880856	1.32645e-15	2.08116	Up
100265866	1.41031e-15	1.49072	Up
100265593	1.46333e-15	1.08385	Up
100254982	1.48726e-15	2.57524	Up
100250489	1.75807e-15	1.14312	Up
100246875	1.79404e-15	1.17836	Up
100267875	1.92027e-15	3.81531	Up
100251600	1.95404e-15	1.03496	Up
100256492	2.01686e-15	1.11195	Up
100254928	2.04433e-15	1.15468	Up
100246772	2.2202e-15	7.28831	Up
100251984	2.2202e-15	7.28831	Up
100253757	2.28089e-15	1.32362	Up
100252376	2.29706e-15	4.07012	Up
100264861	2.39267e-15	1.81332	Up
100260675	2.4968e-15	2.88292	Up
100258619	2.57631e-15	1.97479	Up
100256297	2.63855e-15	2.14347	Up
100266117	2.72398e-15	1.08368	Up
100255592	2.88893e-15	3.59534	Up
100245735	3.10745e-15	5.9002	Up
100257123	3.59947e-15	7.26406	Up
100250032	5.54677e-15	1.91681	Up
100251292	5.75529e-15	3.26277	Up
104881276	5.99919e-15	2.71175	Up
100242700	5.99989e-15	1.63422	Up
100268077	6.31314e-15	1.4112	Up
100248384	6.52394e-15	1.24094	Up
100258293	7.31508e-15	2.11838	Up
100249743	7.92389e-15	4.02358	Up
100247229	8.12039e-15	1.05677	Up
100256809	8.27233e-15	1.04038	Up
100248701	8.8774e-15	2.38562	Up
100262730	9.17606e-15	1.20455	Up
100267688	1.0735e-14	1.31961	Up
100252177	1.19553e-14	2.91881	Up
100242434	1.28895e-14	1.87834	Up
100242947	1.39316e-14	1.03557	Up
104879770	1.70585e-14	5.82076	Up
100242888	1.97589e-14	1.11345	Up
100243642	2.42302e-14	1.98766	Up
100245339	2.84455e-14	1.72915	Up
100250606	3.11398e-14	1.56775	Up
100248333	4.53929e-14	2.79328	Up
100251862	4.56595e-14	3.07266	Up
100246967	4.93412e-14	1.30399	Up
100266310	5.0977e-14	1.53714	Up
100854604	6.18463e-14	1.22174	Up
100260463	6.86311e-14	1.23923	Up
100259169	7.79866e-14	4.79328	Up
100259753	8.07579e-14	1.01242	Up
100257440	8.17861e-14	1.50788	Up
100265919	8.54609e-14	1.8336	Up
100249081	9.42671e-14	1.73144	Up
104880495	1.09065e-13	1.74339	Up
100260082	1.15845e-13	1.42276	Up
100241171	1.16067e-13	1.97154	Up
100254306	1.22942e-13	1.88242	Up
100250998	1.42919e-13	1.36649	Up
100247055	1.55325e-13	1.24485	Up
100256375	1.57327e-13	1.18717	Up
104881851	1.76445e-13	3.9002	Up
100248525	1.77591e-13	1.51083	Up
100244088	1.80993e-13	1.18031	Up
104877274	1.83445e-13	7.05384	Up
100257229	2.05654e-13	2.48516	Up
100246831	2.12189e-13	2.21837	Up
100252695	2.19524e-13	2.38235	Up
100253419	2.68337e-13	1.50196	Up
104882497	2.69701e-13	1.72186	Up
100852520	3.12727e-13	1.73395	Up
100246950	3.32673e-13	1.10978	Up
104882027	3.56538e-13	2.46788	Up
100250574	3.5741e-13	2.20327	Up
100242029	4.07415e-13	2.01341	Up
104882316	4.42559e-13	2.03839	Up
104881097	4.98672e-13	6.99613	Up
100853547	5.0801e-13	1.18427	Up
100257242	5.28042e-13	1.21717	Up
100266502	5.34193e-13	3.23968	Up
100256093	5.34134e-13	5.64743	Up
100244457	5.79699e-13	1.02849	Up
100265893	6.21132e-13	2.22409	Up
100242729	6.28065e-13	1.80225	Up
100263890	6.3209e-13	1.46429	Up
100257358	7.61642e-13	1.11033	Up
100256828	7.67364e-13	1.16323	Up
100243331	8.23527e-13	6.96638	Up
100263506	8.51733e-13	1.63629	Up
100264396	8.83268e-13	1.23869	Up
100853708	9.15998e-13	3.57827	Up
100257690	1.13688e-12	1.25038	Up
100854033	1.47526e-12	1.83827	Up
100260466	1.70211e-12	5.5847	Up
100853539	1.70211e-12	5.5847	Up
100852825	1.71346e-12	1.32314	Up
104879773	1.88203e-12	1.8742	Up
100254283	2.01051e-12	1.15873	Up
104882460	2.15985e-12	1.1665	Up
104877607	2.46391e-12	1.0346	Up
100257018	2.47871e-12	2.65763	Up
100241766	2.84609e-12	2.92292	Up
100266562	3.04766e-12	5.55227	Up
100257634	3.1321e-12	3.5258	Up
100264277	3.14629e-12	2.25431	Up
100258747	3.77348e-12	6.87327	Up
100255560	3.80922e-12	1.09284	Up
100249563	3.82317e-12	1.9002	Up
100854830	4.41761e-12	2.09284	Up
100254406	4.69015e-12	1.09284	Up
100241199	5.07547e-12	2.49494	Up
104880621	5.07547e-12	2.49494	Up
100244104	5.32839e-12	2.23723	Up
100241185	5.97359e-12	1.51467	Up
100264391	6.97134e-12	1.18736	Up
100254697	8.12446e-12	1.45403	Up
100253603	8.33222e-12	2.54215	Up
100245240	8.82512e-12	1.85289	Up
100261203	9.41081e-12	1.63236	Up
104879437	9.84654e-12	5.48516	Up
100852886	1.05416e-11	6.80768	Up
100854072	1.22671e-11	2.67781	Up
100253363	1.23261e-11	1.61069	Up
100254094	1.49105e-11	3.26277	Up
100247673	1.5174e-11	2.20247	Up
100260200	1.52747e-11	2.45541	Up
100259461	1.55508e-11	1.5258	Up
100263757	1.91903e-11	2.74819	Up
100253175	1.9752e-11	3.44334	Up
100261545	2.01797e-11	1.64218	Up
100257402	2.09841e-11	1.3039	Up
100241366	2.13582e-11	1.46123	Up
100261830	2.20003e-11	1.33305	Up
100261217	2.21313e-11	1.21214	Up
100246479	2.36659e-11	2.57397	Up
100267062	2.45532e-11	2.95082	Up
100265519	2.63784e-11	1.05632	Up
100243092	2.64791e-11	1.61939	Up
100250730	2.68276e-11	1.3363	Up
100261391	2.77269e-11	1.15893	Up
100853610	2.82129e-11	1.52253	Up
100853590	3.19051e-11	5.41477	Up
104877317	3.19051e-11	5.41477	Up
100252764	3.4356e-11	1.08633	Up
100265988	3.63877e-11	4.48516	Up
100852810	3.80167e-11	1.12812	Up
100254264	3.86107e-11	1.4569	Up
100250047	4.14293e-11	2.55227	Up
100253412	4.42241e-11	2.92573	Up
100268098	4.45502e-11	2.20832	Up
100250186	4.78957e-11	1.25038	Up
100245483	4.92268e-11	1.40002	Up
100255275	4.97695e-11	6.70335	Up
100243158	4.99651e-11	1.02245	Up
100265573	5.32073e-11	1.22873	Up
100254239	6.70916e-11	2.61069	Up
100244725	6.71449e-11	3.38562	Up
100253540	6.76566e-11	1.4757	Up
100244160	6.99882e-11	1.32137	Up
100247516	7.82996e-11	1.16248	Up
100251912	8.40338e-11	1.02629	Up
100264209	8.59291e-11	3.6164	Up
104877303	8.59291e-11	3.6164	Up
100257676	9.38426e-11	1.71963	Up
100261442	1.04306e-10	5.34077	Up
100242127	1.0509e-10	2.05808	Up
104880463	1.22418e-10	1.47135	Up
104880824	1.42055e-10	6.62935	Up
100257053	1.43473e-10	1.13865	Up
100253700	1.53389e-10	1.86152	Up
100267159	1.53703e-10	1.05968	Up
100252779	1.68879e-10	1.66438	Up
100266849	1.89026e-10	5.3023	Up
100244163	1.93253e-10	1.37441	Up
100241568	1.95119e-10	3.9002	Up
100260185	2.18982e-10	2.48516	Up
100242035	2.40372e-10	6.59087	Up
104882375	2.69548e-10	1.56818	Up
100244639	2.76791e-10	1.32847	Up
100260525	3.02581e-10	3.12259	Up
100255318	3.5272e-10	2.13237	Up
100257828	3.61521e-10	1.73856	Up
100251502	3.81661e-10	2.95791	Up
100245028	3.86036e-10	1.48814	Up
100257779	3.935e-10	2.27341	Up
100264652	3.935e-10	2.27341	Up
100259499	5.09776e-10	1.35798	Up
100266215	5.51029e-10	1.79328	Up
104882195	5.6133e-10	1.66359	Up
100254961	6.75677e-10	3.82981	Up
100258706	7.8007e-10	1.08531	Up
104879662	8.07344e-10	4.3023	Up
100247455	8.2679e-10	1.10861	Up
104881913	8.98168e-10	1.33289	Up
100266434	9.30587e-10	2.67781	Up
104877593	9.30587e-10	2.67781	Up
100259625	9.33874e-10	1.10066	Up
100261799	1.0081e-09	3.48516	Up
104881153	1.12883e-09	2.23035	Up
100244326	1.1343e-09	5.18031	Up
100242179	1.13578e-09	2.41477	Up
100247488	1.18595e-09	6.46888	Up
100256187	1.18595e-09	6.46888	Up
100253941	1.2577e-09	3.79328	Up
100255741	1.53024e-09	1.04247	Up
100853651	1.62322e-09	2.07266	Up
100262692	1.63195e-09	1.70951	Up
100260318	1.79869e-09	1.08498	Up
100259767	1.86202e-09	3.45039	Up
104879511	2.02437e-09	1.25038	Up
100265285	2.06991e-09	5.13724	Up
104880913	2.06991e-09	5.13724	Up
100248576	2.22075e-09	2.87045	Up
100250432	2.33988e-09	3.75581	Up
100257041	2.43816e-09	1.1367	Up
100241554	2.47051e-09	1.63341	Up
100252447	2.47651e-09	2.01484	Up
100853406	2.55673e-09	3.19718	Up
100249528	2.68334e-09	2.0522	Up
100264762	2.80155e-09	4.22213	Up
100854533	2.80155e-09	4.22213	Up
104882284	3.47749e-09	6.38142	Up
104882600	3.48452e-09	1.32271	Up
100257152	3.77599e-09	5.09284	Up
100261583	3.77599e-09	5.09284	Up
100263838	4.34245e-09	3.71733	Up
100266390	4.34245e-09	3.71733	Up
104880711	4.58594e-09	2.70755	Up
100244847	5.2856e-09	1.35115	Up
104882457	5.93569e-09	2.96731	Up
100855149	6.33304e-09	3.37824	Up
100242301	6.44153e-09	1.35588	Up
100242235	7.64918e-09	1.57524	Up
100266891	8.08891e-09	3.67781	Up
100241637	8.14207e-09	2.67781	Up
100265929	8.53706e-09	3.12847	Up
100252393	8.92059e-09	1.12032	Up
100264877	9.9637e-09	1.0375	Up
100261279	1.03559e-08	6.28831	Up
100266706	1.13224e-08	1.15174	Up
100245458	1.19954e-08	1.98901	Up
100244656	1.49856e-08	1.53342	Up
104881940	1.50375e-08	3.63716	Up
100240828	1.6128e-08	1.29566	Up
104879829	1.79443e-08	6.2394	Up
100250230	1.82188e-08	4.09284	Up
100257654	1.82188e-08	4.09284	Up
100265136	1.82188e-08	4.09284	Up
100264664	1.84808e-08	1.16525	Up
100257104	1.91092e-08	1.28047	Up
100264075	2.34297e-08	4.95082	Up
100253544	2.39233e-08	1.21938	Up
100258330	2.52906e-08	1.34561	Up
100249883	2.67478e-08	2.14347	Up
100263502	2.79754e-08	3.59534	Up
100264135	3.1202e-08	6.18877	Up
100232957	3.24512e-08	1.64304	Up
100252609	3.34935e-08	1.08357	Up
100244757	3.40651e-08	4.04704	Up
100254153	3.48599e-08	2.86543	Up
100259932	3.71035e-08	1.33267	Up
100266720	3.87756e-08	2.02358	Up
100259038	3.96635e-08	3.26277	Up
100250015	4.13787e-08	1.08344	Up
100257224	4.1923e-08	1.13407	Up
100262148	4.59308e-08	1.36133	Up
100264123	4.93754e-08	2.38562	Up
100232943	4.94982e-08	1.10269	Up
100244290	5.20504e-08	3.55227	Up
104882462	5.20504e-08	3.55227	Up
100261075	5.24811e-08	1.17084	Up
100255227	5.45186e-08	6.13631	Up
100245655	6.38056e-08	3.99973	Up
100246936	6.38056e-08	3.99973	Up
100258737	6.65871e-08	1.11331	Up
100248253	6.72579e-08	1.42988	Up
100243121	7.53422e-08	1.10297	Up
100261845	7.98414e-08	4.84773	Up
100245016	8.47676e-08	2.27727	Up
100265831	8.50755e-08	1.9002	Up
100249219	8.50749e-08	1.56099	Up
100247874	9.37446e-08	2.98037	Up
100261614	9.37446e-08	2.98037	Up
100267572	9.37446e-08	2.98037	Up
100255869	1.1929e-07	3.95082	Up
100254191	1.21807e-07	1.42255	Up
100259848	1.25025e-07	1.23789	Up
104882243	1.29025e-07	1.14987	Up
100267208	1.39891e-07	2.18031	Up
100852749	1.46255e-07	2.3255	Up
100241084	1.50323e-07	1.67781	Up
100267631	1.66114e-07	1.51369	Up
100250812	1.69359e-07	1.62122	Up
104880802	1.73796e-07	1.47471	Up
100263720	1.81148e-07	1.35	Up
104881864	2.06639e-07	2.04038	Up
100256513	2.23619e-07	3.9002	Up
100249716	2.25573e-07	2.60742	Up
100252570	2.38544e-07	1.53864	Up
100247069	2.50728e-07	2.29448	Up
100244758	2.74164e-07	4.7367	Up
100855369	2.95688e-07	5.96638	Up
100268038	3.70016e-07	1.09284	Up
100249254	4.52319e-07	1.20178	Up
100249209	4.7656e-07	1.01484	Up
100252276	4.76965e-07	1.3255	Up
104879928	4.78421e-07	1.12906	Up
100242834	4.84811e-07	1.41477	Up
100247927	5.05651e-07	1.67781	Up
100251179	5.23355e-07	5.90498	Up
100242816	5.29047e-07	1.04113	Up
100267135	6.13648e-07	2.03626	Up
100253706	6.98048e-07	2.53342	Up
100241940	7.22127e-07	1.36586	Up
100245636	7.25489e-07	1.22475	Up
100248665	8.77644e-07	1.59534	Up
100262576	8.88173e-07	1.04912	Up
100255029	9.2685e-07	5.84085	Up
100259777	9.2685e-07	5.84085	Up
100259314	9.47326e-07	4.6164	Up
100265565	9.47326e-07	4.6164	Up
104882519	9.47326e-07	4.6164	Up
100261311	9.49929e-07	1.54215	Up
100246652	9.84472e-07	1.00233	Up
100247390	1.13609e-06	1.55751	Up
104881107	1.13903e-06	3.31523	Up
100241516	1.17362e-06	2.12526	Up
104882120	1.17362e-06	2.12526	Up
104879129	1.26248e-06	2.37824	Up
104882578	1.29103e-06	1.16188	Up
100253776	1.29798e-06	1.35588	Up
100247139	1.38629e-06	1.17857	Up
100246564	1.56986e-06	1.2157	Up
100251367	1.65152e-06	5.77374	Up
104880313	1.65152e-06	5.77374	Up
100241591	1.66759e-06	1.04704	Up
100245624	2.08111e-06	1.55227	Up
100257863	2.15625e-06	2.24485	Up
100242889	2.21018e-06	1.50093	Up
104879780	2.25924e-06	1.63126	Up
100251824	2.31324e-06	1.73027	Up
104881471	2.70794e-06	2.95082	Up
104878823	2.73152e-06	3.67781	Up
100248798	2.80491e-06	1.32111	Up
100853691	2.8544e-06	1.35223	Up
100243859	2.9603e-06	5.70335	Up
100264774	2.9603e-06	5.70335	Up
100253668	3.12617e-06	1.67781	Up
100262343	3.13235e-06	1.00403	Up
[truncated: 7,782 more rows]
