# Supplementary material for: Comparative RNA-seq based transcriptomic analysis of bud dormancy in grape
Source: BMC Plant Biol. 2017 Jan 19;17:18. doi: 10.1186/s12870-016-0960-8 (PMC5244717; doi:10.1186/s12870-016-0960-8)
Supplement: Additional file 3: Table S3. — Differentially expressed genes between summer buds vs paradormancy. (XLSX 187 kb) [file 12870_2016_960_MOESM3_ESM.xlsx]

## Sheet: Sheet1
Table S3 Differentially expressed genes between summer buds vs paradormancy
Gene ID #	FDR	log2FC	regulated
100256846	0	1.19483	Up
100265708	0	5.40526	Up
104881029	0	5.57051	Up
100263588	0	4.53357	Up
100265661	0	5.06554	Up
100263355	0	5.19814	Up
100232966	0	5.61748	Up
100262206	0	3.87648	Up
100265651	0	4.25479	Up
7498750	0	2.07788	Up
100233142	0	1.91533	Up
100233002	0	2.04903	Up
100253493	0	1.93205	Up
100253085	0	4.26579	Up
100259551	0	3.52688	Up
100267630	0	5.7441	Up
100259515	0	1.87721	Up
100254733	0	3.09163	Up
100252004	0	2.77143	Up
100241814	0	1.29267	Up
100232899	0	2.13091	Up
100265220	0	2.33432	Up
100253548	0	5.64664	Up
100255217	0	1.45278	Up
100257736	0	4.40757	Up
100260378	0	3.52209	Up
100268056	0	4.97625	Up
100249533	0	5.78504	Up
100233079	0	1.28989	Up
100233001	0	1.55813	Up
100261354	0	6.35326	Up
100250504	0	3.85278	Up
100233141	0	1.47818	Up
100257455	0	3.31131	Up
100265028	0	2.67387	Up
100250535	0	4.63772	Up
100253324	0	2.01061	Up
100232934	0	2.34048	Up
100258106	0	1.55807	Up
100241377	0	2.01569	Up
100241575	0	1.48512	Up
100267942	0	1.61924	Up
100232843	0	1.15275	Up
100241745	0	3.1569	Up
100260158	0	3.11546	Up
100246457	0	2.27106	Up
100263832	0	2.2881	Up
100244609	0	5.45869	Up
100263275	0	2.28427	Up
100254533	0	1.64261	Up
100233007	0	3.81224	Up
100262649	0	1.79617	Up
100233013	0	1.30365	Up
100262648	0	2.44742	Up
100853464	0	3.92414	Up
100241887	0	2.70546	Up
104877427	0	1.13046	Up
100253809	0	1.27863	Up
100241461	0	2.60701	Up
100258964	0	3.12444	Up
100254799	0	5.0845	Up
100248183	0	2.50281	Up
100249080	0	2.18206	Up
100252168	0	4.84176	Up
100243983	0	3.52392	Up
100245991	0	1.828	Up
100266036	0	2.29952	Up
100267123	0	1.79671	Up
100244376	0	5.35151	Up
100247366	0	1.21961	Up
100233078	0	1.41011	Up
100251379	0	1.40101	Up
100233034	0	1.51944	Up
100252916	0	3.52278	Up
100232927	0	2.46772	Up
100233027	0	1.24921	Up
100264459	0	2.97522	Up
100253950	0	1.30232	Up
100257397	0	3.90675	Up
100249881	0	1.02406	Up
100244103	0	1.97428	Up
100240827	0	3.55623	Up
100266604	0	1.72295	Up
100263345	0	1.4665	Up
100242506	0	1.40212	Up
100245393	0	1.85541	Up
100263443	0	1.23746	Up
100252611	0	2.25412	Up
100248135	0	2.10058	Up
100232962	0	1.67464	Up
100233003	0	3.06161	Up
100245214	0	3.93413	Up
100244356	0	1.46656	Up
100262354	0	3.54124	Up
100244917	0	2.27186	Up
100250895	0	3.27049	Up
100260599	0	2.10463	Up
100253211	0	1.49911	Up
100242802	0	1.51253	Up
100254698	0	2.04616	Up
100260832	0	2.20996	Up
100262551	0	1.1269	Up
100260001	0	1.10711	Up
100256474	0	4.2861	Up
100260747	0	3.96614	Up
100253026	0	2.03798	Up
100241224	9.82435e-302	1.62056	Up
100266705	1.69912e-298	1.50032	Up
100854417	2.26691e-295	2.5877	Up
100256515	9.25059e-288	3.7293	Up
100263252	3.07796e-277	4.01941	Up
100251979	1.05174e-276	1.22378	Up
100245274	6.17307e-275	1.49341	Up
100853320	6.72548e-275	1.14447	Up
100249184	5.94331e-274	1.10029	Up
100247613	2.48698e-273	1.37693	Up
100266026	2.63149e-269	1.53186	Up
100233094	1.28819e-268	2.11881	Up
100243757	7.75806e-265	4.62829	Up
100246920	1.97338e-258	1.44359	Up
100250457	8.79568e-255	2.15701	Up
100233012	6.17761e-249	1.61641	Up
100262313	1.19086e-245	4.56275	Up
100242821	5.09891e-242	6.52589	Up
100248235	2.37533e-241	2.59602	Up
100263791	3.47795e-240	7.07049	Up
100258010	8.64847e-238	1.48795	Up
100256209	3.99863e-235	1.19646	Up
100254212	4.37035e-233	1.59513	Up
100249249	1.65836e-230	2.98673	Up
100232999	1.94227e-230	1.13058	Up
100257238	1.61533e-228	2.43772	Up
100252816	5.25902e-226	1.8938	Up
100246378	1.04023e-224	2.21487	Up
100257833	2.5611e-224	1.9397	Up
100243967	1.28649e-223	1.66318	Up
100253934	1.58787e-220	1.17108	Up
100252545	4.02348e-219	1.63282	Up
100232904	3.40682e-218	1.43023	Up
100852699	2.38247e-217	1.20358	Up
100256638	2.28758e-215	1.70855	Up
100246735	4.31063e-213	1.6921	Up
100241807	1.19545e-210	1.79559	Up
100253371	4.52972e-209	1.43352	Up
100263206	7.3148e-205	2.77865	Up
100263822	3.29148e-203	3.57149	Up
100261497	1.73913e-200	5.74521	Up
100266263	1.50902e-199	2.35039	Up
100262547	1.5863e-197	3.61331	Up
100245734	3.84025e-196	3.99386	Up
100263179	2.38275e-194	2.21833	Up
100263871	5.20117e-193	2.12816	Up
100265284	1.96771e-191	1.00753	Up
100251492	3.17665e-191	1.19445	Up
100249245	6.15353e-190	1.0723	Up
100250929	1.92408e-184	1.35906	Up
100265927	2.02816e-182	1.89255	Up
100232935	1.02258e-180	2.08622	Up
100249611	3.41185e-180	4.11884	Up
100255839	1.2127e-179	1.51586	Up
100266411	3.45556e-179	1.69816	Up
100248911	2.3583e-178	1.50315	Up
100252765	4.50911e-176	1.10348	Up
100247052	2.14409e-175	1.47553	Up
100233048	1.96885e-170	2.11455	Up
100241353	1.96347e-169	2.76762	Up
100263819	1.42031e-168	1.28744	Up
100259814	5.83403e-168	1.92751	Up
100241491	5.75126e-166	2.33716	Up
100249956	4.84244e-165	2.43457	Up
100267819	4.94035e-163	1.13306	Up
100244286	1.77915e-161	1.68365	Up
100264973	7.78311e-161	1.16406	Up
100255485	1.07897e-160	3.43256	Up
100265352	1.77288e-160	1.54746	Up
100248678	2.95087e-159	1.36135	Up
100263024	3.28044e-159	1.37734	Up
100261951	8.08664e-159	1.70271	Up
100261031	1.76273e-157	1.02806	Up
100240928	1.43463e-156	1.02951	Up
100264968	8.30945e-156	1.09037	Up
100243346	2.20148e-154	1.35644	Up
100854172	1.02551e-152	1.1618	Up
100253273	4.59701e-152	1.15111	Up
100252456	2.49466e-151	1.66719	Up
100244683	6.91856e-151	1.35634	Up
100247399	1.50718e-149	2.31842	Up
100261411	1.45472e-148	1.90414	Up
100241790	2.02506e-148	1.55051	Up
100245900	2.58171e-147	1.07935	Up
100259874	3.52224e-146	1.34466	Up
100232912	2.19005e-143	1.21375	Up
100256684	5.63997e-143	1.25303	Up
100261077	1.38285e-141	4.39192	Up
100260237	4.17354e-140	1.3796	Up
100243277	4.50997e-138	1.16444	Up
100255153	6.69895e-137	1.34434	Up
100266173	1.22195e-136	3.016	Up
100852583	4.94191e-136	2.079	Up
100264072	2.54526e-135	1.21482	Up
100267479	5.66664e-135	1.47587	Up
100263033	5.18936e-134	2.38348	Up
100256672	6.02311e-134	1.59792	Up
100243536	7.78354e-134	1.20631	Up
100251360	1.41948e-133	1.40623	Up
100257853	8.38521e-133	1.50942	Up
100256038	1.003e-131	1.12269	Up
100232932	1.60658e-131	1.79901	Up
100244542	4.06382e-130	1.44155	Up
100252066	5.858e-130	3.73526	Up
100247651	4.39287e-127	1.13252	Up
100260777	6.21557e-127	3.36189	Up
100266233	2.48106e-126	1.30823	Up
100260417	4.96823e-125	1.6583	Up
100244516	4.45035e-124	1.35854	Up
100232979	5.92288e-124	1.0766	Up
100255589	9.99043e-124	1.77976	Up
100266701	1.68617e-123	8.02598	Up
100257120	1.7041e-121	1.16478	Up
100255131	5.79352e-121	2.17742	Up
100252136	2.49979e-120	2.41744	Up
100265816	5.59481e-117	1.19791	Up
100251226	9.10061e-117	1.0356	Up
100250363	5.92795e-114	1.05181	Up
100249954	2.54458e-113	1.46814	Up
100263172	1.72832e-112	1.10372	Up
100261739	5.49114e-111	1.24478	Up
100254512	8.66854e-111	3.31076	Up
100256361	1.3769e-110	1.64977	Up
100248225	1.40204e-110	1.08131	Up
100268081	6.83736e-110	1.45669	Up
100250183	1.12128e-108	1.00561	Up
100257292	1.55684e-108	1.12691	Up
100854650	3.29962e-108	1.93696	Up
100254399	3.42374e-108	1.00034	Up
100253826	1.90718e-106	1.03715	Up
100250725	8.9469e-106	1.84699	Up
100263511	7.0864e-105	1.72108	Up
100243265	1.6707e-104	1.86979	Up
100264512	2.22644e-104	1.97181	Up
100263614	8.34783e-104	1.32523	Up
100260811	5.3496e-103	1.72534	Up
100257088	8.4552e-103	1.16475	Up
100852825	7.52154e-102	2.85646	Up
100240939	4.67434e-100	1.00924	Up
100265108	7.51986e-99	6.5507	Up
100246431	1.38739e-98	1.29321	Up
100265871	3.65563e-98	2.33964	Up
100243459	8.90097e-96	1.15359	Up
100244084	2.28099e-95	1.87223	Up
100261066	2.30297e-95	1.427	Up
100258760	1.42657e-94	1.22552	Up
100262762	2.09669e-93	1.408	Up
100251966	3.33125e-91	1.28271	Up
100257595	3.79763e-89	1.49656	Up
100854122	9.53133e-89	1.36773	Up
100241514	4.15055e-88	1.3255	Up
100259476	1.2063e-87	1.74001	Up
100265066	1.75683e-87	1.40788	Up
100242970	1.5911e-86	2.72618	Up
100252118	2.01808e-86	1.49766	Up
100247770	5.50197e-86	1.16184	Up
100256315	6.3964e-86	1.12548	Up
100265295	4.4226e-85	1.3116	Up
100260169	1.3873e-84	1.89864	Up
100244817	1.7288e-84	2.06317	Up
100242564	2.65108e-84	1.65534	Up
100262967	4.02701e-84	1.39306	Up
100261762	3.73049e-83	2.14093	Up
100253839	9.85443e-83	1.33779	Up
100245884	3.29651e-82	2.01511	Up
100252738	3.40187e-82	1.1992	Up
100251623	1.41265e-81	1.43256	Up
100257186	3.24189e-81	1.39738	Up
100256623	3.27567e-81	1.12116	Up
100267206	5.7942e-80	1.31157	Up
100244962	7.693e-80	1.34565	Up
100251741	1.31041e-79	4.17691	Up
100251157	1.37259e-79	1.27101	Up
100265702	1.95598e-79	1.22394	Up
100233045	7.21809e-77	1.58757	Up
100264975	1.28994e-76	1.50618	Up
100253987	4.79819e-76	1.13205	Up
100260198	4.92628e-76	1.09274	Up
100263633	4.26066e-75	1.11098	Up
100251027	4.54731e-75	1.16751	Up
100250430	5.05314e-75	1.03187	Up
100268070	5.41715e-75	1.60683	Up
100250547	7.33898e-75	1.23242	Up
100264272	8.05658e-74	2.48176	Up
100251348	3.45911e-73	1.14889	Up
100267074	8.77584e-73	4.67996	Up
100256486	1.15652e-72	2.61431	Up
100853005	2.63952e-72	1.67409	Up
100254782	6.69616e-72	1.23977	Up
100252541	8.81767e-72	1.27341	Up
100248145	1.93192e-71	1.052	Up
100261927	4.4303e-71	2.11439	Up
100250883	6.3227e-70	3.64158	Up
100852851	9.23537e-70	1.88539	Up
100263479	2.15828e-69	1.27331	Up
100250396	8.23561e-69	1.7126	Up
100266289	1.61859e-68	3.66417	Up
100244670	2.16066e-68	1.27708	Up
100254405	7.33709e-68	3.27644	Up
100852555	3.45062e-67	1.55355	Up
100260662	6.21099e-67	1.9643	Up
100259921	1.04923e-65	5.93179	Up
100264994	1.07061e-65	1.09016	Up
100260121	1.30736e-65	1.7151	Up
104882684	5.72229e-65	1.47244	Up
100232972	5.41956e-63	1.36545	Up
100241166	5.78047e-62	1.09826	Up
100233107	1.66337e-61	3.74633	Up
100248116	4.74636e-61	1.32098	Up
100252479	7.21236e-61	1.08145	Up
100249108	9.66018e-61	1.06999	Up
100261343	3.2534e-59	2.0612	Up
100258251	8.59916e-59	2.07598	Up
100244355	9.34062e-59	2.28659	Up
100244130	9.97839e-59	1.98591	Up
100250645	1.07378e-58	1.24117	Up
100245988	1.19742e-58	1.22742	Up
100853126	1.36794e-58	1.64354	Up
100266283	1.50392e-58	1.06663	Up
100255336	3.75884e-58	2.18012	Up
100248647	4.77821e-58	3.14374	Up
100263459	5.535e-58	3.52371	Up
100261075	6.83928e-58	2.52798	Up
100250305	8.12996e-58	3.23745	Up
100232971	3.11517e-57	1.28185	Up
100252432	3.40571e-57	1.55611	Up
100266834	5.93779e-56	1.3987	Up
100263063	6.92463e-56	2.6677	Up
100248446	8.78679e-56	1.14754	Up
100245906	2.24937e-54	1.38238	Up
100261489	3.10084e-54	1.12213	Up
100240897	4.15257e-54	2.63778	Up
104880231	6.43073e-54	1.28636	Up
100257867	7.25524e-54	1.98247	Up
100247419	7.27471e-54	1.99542	Up
100254632	1.1439e-53	4.18333	Up
104879284	1.76176e-53	3.30392	Up
100249531	2.0944e-53	1.71547	Up
100249262	3.25714e-53	1.73734	Up
100257355	4.7846e-53	1.48434	Up
100241084	5.32493e-52	3.35824	Up
100262907	6.42177e-52	1.02526	Up
100263035	1.01218e-51	4.04198	Up
100242870	1.25118e-51	1.17	Up
100245556	1.39384e-51	1.42354	Up
100263951	3.26712e-51	1.07743	Up
100259107	5.15971e-51	1.94817	Up
100254890	1.94269e-50	1.37085	Up
100252675	3.87126e-50	2.17567	Up
100252690	6.95516e-50	2.16211	Up
100248366	1.32656e-49	1.04797	Up
100254961	9.10021e-49	5.90871	Up
100852632	1.09576e-48	1.56938	Up
100244502	1.23572e-48	1.61619	Up
100265888	1.8847e-48	1.56953	Up
100256831	2.11632e-48	1.43474	Up
100250552	2.96182e-48	1.19853	Up
100259354	1.51322e-47	1.77857	Up
100252628	3.91214e-47	1.34481	Up
100258169	2.76878e-46	3.00763	Up
100241185	5.09689e-46	2.47452	Up
100248687	5.57456e-46	1.43948	Up
100251878	1.71593e-45	1.33929	Up
100262778	2.71918e-45	1.07073	Up
100260760	3.64155e-45	4.83716	Up
100854120	5.18881e-45	5.07553	Up
100247802	1.27279e-44	1.83234	Up
100266022	1.27872e-44	1.08744	Up
100243322	2.02054e-44	1.16774	Up
100248164	4.13599e-44	1.29284	Up
100244941	5.44451e-44	1.50637	Up
100258850	1.9093e-43	1.75218	Up
100245740	1.95445e-43	1.49862	Up
100257242	7.26393e-43	1.91428	Up
100247245	1.21765e-42	1.91762	Up
100267386	2.11892e-42	1.01983	Up
100248645	6.07549e-42	1.06191	Up
100249327	6.87335e-42	1.47058	Up
100855367	9.07516e-42	2.20933	Up
100245304	1.20843e-41	1.15076	Up
100263887	1.45297e-41	1.11589	Up
100260307	3.87254e-41	1.06254	Up
104878920	6.09034e-41	1.05292	Up
100246665	2.76941e-40	1.16126	Up
100248335	2.8732e-40	1.4878	Up
100240924	2.91747e-40	2.69748	Up
100261788	3.11307e-40	1.08359	Up
100262151	5.82414e-40	1.38125	Up
100260282	6.19603e-40	1.36063	Up
100248095	7.11029e-40	1.20269	Up
100267589	7.924e-40	1.40879	Up
100247983	1.28402e-39	1.05499	Up
100243600	3.59046e-39	2.13384	Up
100247918	9.23088e-39	1.41865	Up
100253724	1.52892e-38	1.20218	Up
100264626	2.04889e-38	2.88863	Up
100268044	2.49004e-38	1.85445	Up
100247257	4.21559e-38	3.68034	Up
100259706	4.87149e-38	1.07891	Up
100855061	7.46304e-38	1.86753	Up
100255434	7.71534e-38	1.06331	Up
100263114	7.99457e-38	1.88216	Up
100252330	8.69269e-38	4.23992	Up
100854884	1.13712e-37	1.08054	Up
100257612	3.83469e-37	1.02692	Up
100262647	4.55064e-37	1.76963	Up
100241687	5.51887e-37	1.00236	Up
100244427	2.46892e-36	1.41395	Up
100248692	5.89675e-36	1.30476	Up
100252385	9.82507e-36	1.9685	Up
100261871	1.98169e-35	1.54281	Up
100232878	2.15725e-35	7.0838	Up
100248555	2.7841e-35	1.03371	Up
100244488	5.3518e-35	4.30703	Up
100248906	5.5743e-35	4.49884	Up
100263742	7.10959e-35	1.9315	Up
100262883	8.47804e-35	2.93941	Up
100245483	1.59131e-34	2.14333	Up
100247914	4.83288e-34	1.00112	Up
100255065	7.44346e-34	1.57214	Up
100254488	7.6288e-34	1.04724	Up
100262611	8.13004e-34	1.05963	Up
100256121	8.97348e-34	1.59976	Up
100266070	9.57947e-34	1.96436	Up
100245035	9.75199e-34	1.40558	Up
100257749	1.73779e-33	1.14525	Up
100240767	1.80709e-33	1.02753	Up
100250120	2.41131e-33	2.23046	Up
100259414	3.30986e-33	1.2136	Up
100250894	3.81344e-33	1.17927	Up
100249153	4.37505e-33	1.95952	Up
100255535	4.96947e-33	1.41316	Up
100246511	7.17687e-33	1.01356	Up
100266599	8.00485e-33	1.04592	Up
100247974	1.07574e-32	1.08367	Up
100251818	1.82473e-32	3.27644	Up
100257053	2.16578e-32	1.76408	Up
100246364	2.2621e-32	1.13707	Up
100262159	2.90216e-32	1.40284	Up
100264263	3.5478e-32	2.86141	Up
100262900	3.69107e-32	1.76634	Up
100243128	3.94994e-32	1.06414	Up
100261618	5.35604e-32	3.56922	Up
104879645	5.7919e-32	1.09995	Up
100245804	6.77045e-32	1.23349	Up
100261291	8.09144e-32	1.10405	Up
100249978	1.06199e-31	2.55398	Up
100251062	1.22117e-31	1.13618	Up
100243487	1.99142e-31	1.86387	Up
100250590	3.08506e-31	1.07689	Up
100252967	5.13596e-31	1.10626	Up
100259680	6.20819e-31	1.23345	Up
100247831	7.44754e-31	1.04276	Up
100853765	1.24177e-30	1.49576	Up
100264304	1.81673e-30	1.3631	Up
100250098	2.50933e-30	1.00773	Up
100245054	3.15578e-30	2.84034	Up
100260718	6.86857e-30	1.35545	Up
100249110	2.44407e-29	1.94337	Up
100260448	2.5491e-29	1.17691	Up
100248329	2.69432e-29	1.47288	Up
100248268	3.46138e-29	1.10222	Up
100267672	3.76974e-29	1.05213	Up
100254385	5.46308e-29	1.1257	Up
104878987	7.62784e-29	1.51947	Up
100247021	8.19705e-29	1.25547	Up
100250245	9.48447e-29	1.20457	Up
100243569	1.48544e-28	1.05769	Up
100244507	3.11032e-28	1.28935	Up
100250756	4.21817e-28	1.11801	Up
100853969	5.1038e-28	1.07938	Up
100251295	6.91237e-28	1.34989	Up
100855171	7.38883e-28	2.27644	Up
100243978	1.06836e-27	1.60464	Up
100256196	1.27504e-27	2.37982	Up
100257213	1.48844e-27	1.52677	Up
100256260	1.52707e-27	1.19659	Up
104877289	1.62428e-27	2.33002	Up
100241562	2.15022e-27	1.89215	Up
100248114	2.84227e-27	1.46105	Up
100252747	3.12107e-27	2.1631	Up
104879303	3.88041e-27	1.43994	Up
100252353	4.04061e-27	1.80361	Up
100245597	4.12202e-27	1.30399	Up
100244033	5.40293e-27	1.32463	Up
100259588	1.52096e-26	1.29555	Up
100263358	3.23703e-26	1.21882	Up
100252764	4.27704e-26	1.50883	Up
100250698	4.60157e-26	1.12869	Up
100244709	5.61028e-26	1.11679	Up
100261349	6.37103e-26	1.05478	Up
100256527	6.6462e-26	1.66268	Up
100246006	6.95757e-26	2.51348	Up
100853751	1.47444e-25	1.45989	Up
100243672	2.1354e-25	2.10652	Up
100247572	2.31426e-25	2.05605	Up
100259871	2.67007e-25	3.14716	Up
100241214	9.43645e-25	1.24209	Up
100267863	9.88154e-25	1.36821	Up
100253142	9.89849e-25	1.19109	Up
100247787	1.1779e-24	1.52992	Up
100259159	1.20358e-24	1.64435	Up
100260852	1.9941e-24	2.97688	Up
100253580	2.33317e-24	1.15805	Up
104880162	2.4615e-24	1.18017	Up
100257033	2.48186e-24	1.04601	Up
100268024	2.6138e-24	2.12444	Up
100244737	3.83011e-24	1.09144	Up
100261583	7.46597e-24	6.44637	Up
100261667	1.11193e-23	1.04232	Up
100265554	1.30224e-23	2.08284	Up
100254964	1.73788e-23	1.09685	Up
100253988	3.40371e-23	1.1933	Up
100265573	3.71906e-23	1.62589	Up
100256191	5.73996e-23	1.23945	Up
100266387	7.63958e-23	1.36955	Up
100265831	7.73132e-23	2.79582	Up
100264440	7.87881e-23	1.09825	Up
100246241	8.69731e-23	1.13685	Up
100250635	8.77296e-23	1.05405	Up
100258410	1.09876e-22	1.08227	Up
100852816	1.42724e-22	1.52388	Up
100256155	2.16349e-22	1.08889	Up
100264091	3.33039e-22	1.1793	Up
100260333	4.60256e-22	1.0153	Up
100255742	6.85817e-22	1.3773	Up
100261598	8.41976e-22	2.86141	Up
100259132	9.14641e-22	1.18058	Up
100254114	1.1612e-21	1.07744	Up
104882307	1.2056e-21	3.13774	Up
100257318	2.09051e-21	1.4042	Up
100263954	3.98005e-21	1.15396	Up
100259932	5.94069e-21	1.92349	Up
100264785	5.95555e-21	1.01919	Up
100244617	6.20292e-21	1.2515	Up
100251343	7.96733e-21	2.18625	Up
100266494	8.74954e-21	1.46601	Up
100258846	1.06842e-20	6.2213	Up
100259984	1.38465e-20	3.5091	Up
100244789	1.48375e-20	3.65495	Up
100853685	1.96008e-20	1.02119	Up
100262985	2.10779e-20	1.00709	Up
100257469	4.55977e-20	2.06699	Up
100252153	4.62255e-20	1.44432	Up
104882661	4.68753e-20	1.10136	Up
100259640	4.70445e-20	1.70076	Up
100267804	5.09214e-20	1.71028	Up
100255959	5.13101e-20	1.24209	Up
100243236	5.96829e-20	4.63634	Up
100261455	6.76449e-20	1.16127	Up
100267532	7.24901e-20	1.26522	Up
100254562	7.27167e-20	1.76187	Up
100254909	8.79727e-20	2.40297	Up
100265761	1.21808e-19	2.09202	Up
100246831	2.00704e-19	2.46087	Up
100256431	2.00691e-19	3.97244	Up
100244942	2.69656e-19	1.44566	Up
100241825	2.76392e-19	1.18676	Up
100263423	3.01527e-19	1.20298	Up
100248914	3.51974e-19	1.93724	Up
100245524	3.63026e-19	1.77349	Up
100243854	5.81217e-19	1.02356	Up
100261521	6.66201e-19	1.28872	Up
100254746	1.05546e-18	1.78194	Up
100256642	1.27405e-18	1.13672	Up
100243443	1.28007e-18	1.48503	Up
100245018	1.72289e-18	1.5266	Up
100852845	1.80007e-18	1.78639	Up
100255921	1.8817e-18	1.10304	Up
100257234	4.27932e-18	1.11933	Up
104880899	4.69861e-18	2.73412	Up
100267350	6.1616e-18	5.0206	Up
100259603	6.40778e-18	3.22753	Up
100852789	8.10159e-18	1.13623	Up
100243451	8.88409e-18	2.24276	Up
100256663	1.12254e-17	1.04813	Up
100246648	1.18018e-17	1.07327	Up
100245212	1.2658e-17	1.25877	Up
100852758	1.28701e-17	1.03918	Up
100266884	1.37153e-17	1.38336	Up
100257104	1.40866e-17	1.69947	Up
100243060	1.42343e-17	1.23961	Up
100257315	1.42899e-17	1.79224	Up
100253470	1.4289e-17	1.33639	Up
100261436	2.72453e-17	2.69148	Up
100248428	2.73102e-17	1.27119	Up
100253134	2.89333e-17	1.0321	Up
100252779	3.43047e-17	1.9645	Up
100257676	3.4493e-17	2.0066	Up
100854491	4.97796e-17	7.28748	Up
100258655	5.74448e-17	1.99633	Up
100254378	6.07688e-17	1.01155	Up
100262706	9.35978e-17	1.94446	Up
100255688	9.68908e-17	1.19688	Up
100260054	1.03513e-16	5.88525	Up
100244223	1.56633e-16	1.1595	Up
100261319	1.92163e-16	2.23992	Up
100244135	2.07378e-16	1.24703	Up
100245010	2.26819e-16	1.04249	Up
100265355	3.12495e-16	1.79504	Up
100254209	3.74994e-16	1.65286	Up
100261269	5.33596e-16	1.28817	Up
100255865	6.31185e-16	1.55516	Up
100247266	6.61072e-16	1.22079	Up
100258983	7.43428e-16	2.31709	Up
100250447	7.533e-16	2.8125	Up
100259215	8.40061e-16	1.29755	Up
100251125	8.84475e-16	1.00743	Up
100233099	9.07989e-16	4.83716	Up
100265260	1.0793e-15	5.7874	Up
100250132	1.08195e-15	1.87434	Up
100246894	1.11493e-15	1.21755	Up
100264240	1.44383e-15	1.62747	Up
100249959	1.7784e-15	1.31441	Up
100256862	2.11072e-15	1.06109	Up
100266481	2.27228e-15	1.35426	Up
100854860	2.31261e-15	2.46696	Up
100260453	2.39483e-15	1.41749	Up
100250822	2.48396e-15	1.12816	Up
100249657	3.3759e-15	1.00514	Up
100252169	4.04872e-15	1.19352	Up
100259359	4.17599e-15	2.23655	Up
100260969	6.68257e-15	1.00635	Up
100257837	8.96625e-15	2.05761	Up
100243339	1.06969e-14	2.47808	Up
104882452	1.39055e-14	1.87828	Up
100247554	1.39815e-14	1.64568	Up
100264411	1.60073e-14	1.06999	Up
100262979	1.85085e-14	1.56595	Up
100263831	2.62373e-14	1.65977	Up
104881493	3.09618e-14	1.3794	Up
100250651	3.57884e-14	1.04858	Up
100263437	3.76654e-14	4.17691	Up
100264005	5.92911e-14	1.30432	Up
100232986	7.50308e-14	2.32375	Up
100264396	8.79665e-14	1.22647	Up
100262457	1.1742e-13	1.30501	Up
100259227	1.21388e-13	1.01223	Up
100249137	1.56452e-13	1.24997	Up
100263057	2.09476e-13	1.40788	Up
104879129	2.71994e-13	3.0206	Up
104882686	2.77325e-13	1.11733	Up
100258580	2.99607e-13	1.89311	Up
100252244	3.13745e-13	1.94158	Up
100247002	5.66461e-13	1.33148	Up
100266471	6.4762e-13	1.10716	Up
100255590	6.50588e-13	1.50272	Up
100264136	7.52989e-13	1.55938	Up
100247063	8.73701e-13	2.02776	Up
100241200	8.76222e-13	1.34584	Up
100262309	1.05326e-12	2.52086	Up
104881565	1.26951e-12	1.10389	Up
100853647	1.49217e-12	1.07283	Up
100252601	1.79994e-12	1.18819	Up
100257564	2.09577e-12	1.07481	Up
104882249	2.41755e-12	1.2473	Up
100232896	2.55718e-12	1.23359	Up
100243135	4.20887e-12	6.70252	Up
100250924	4.6814e-12	5.38078	Up
100260838	4.98086e-12	1.77469	Up
100245965	5.71946e-12	1.00361	Up
100265682	6.08701e-12	3.62694	Up
100265354	6.8241e-12	1.19618	Up
104881912	7.45252e-12	1.03001	Up
100249433	7.89572e-12	1.6491	Up
100852723	8.64729e-12	1.66392	Up
104877321	8.85018e-12	1.48955	Up
100252859	1.11957e-11	1.98554	Up
100250657	1.16017e-11	1.56167	Up
100265899	1.58773e-11	1.19688	Up
100257780	1.80172e-11	1.36649	Up
104879178	2.18056e-11	1.00032	Up
100260011	2.32298e-11	1.47808	Up
100262189	2.42142e-11	1.30719	Up
104882045	2.45345e-11	2.98005	Up
100266720	2.50172e-11	2.23992	Up
100242394	3.07965e-11	2.02163	Up
100264983	3.09212e-11	1.36332	Up
100261290	3.34653e-11	1.6277	Up
100264301	4.30379e-11	4.34683	Up
100241093	5.74111e-11	1.03808	Up
100263064	6.05491e-11	1.10884	Up
100258404	6.23289e-11	1.4296	Up
100256090	9.72771e-11	1.04849	Up
100261887	9.98152e-11	5.20244	Up
100260207	1.11426e-10	1.03323	Up
100263313	1.27588e-10	1.84982	Up
104882552	1.46814e-10	2.66723	Up
104879742	1.60173e-10	1.38336	Up
100266077	1.89001e-10	1.04364	Up
100255082	2.57519e-10	1.27644	Up
100854415	2.70465e-10	3.44637	Up
100252476	2.85998e-10	1.19096	Up
100253377	2.95025e-10	1.63804	Up
100251473	2.9965e-10	1.76948	Up
100259691	3.0798e-10	1.2246	Up
100855319	3.18297e-10	1.79323	Up
100852985	3.2144e-10	1.26264	Up
100253544	3.49333e-10	1.28603	Up
100267214	3.76558e-10	1.52709	Up
100250566	3.78172e-10	1.21231	Up
100245864	3.83649e-10	1.69148	Up
100241724	3.84597e-10	1.10568	Up
100250807	3.89917e-10	2.01037	Up
100259479	4.3739e-10	3.18718	Up
100265815	4.58605e-10	1.00053	Up
100245385	5.51183e-10	4.20244	Up
100261053	5.54299e-10	1.65853	Up
100260645	6.09322e-10	1.14716	Up
100250080	7.50903e-10	1.08005	Up
100267583	7.70842e-10	2.34683	Up
100245028	8.18705e-10	1.40823	Up
100244743	8.4758e-10	1.15196	Up
100256378	8.89125e-10	1.10304	Up
100255071	9.06461e-10	2.81959	Up
100267058	9.06518e-10	1.5667	Up
100258566	9.17991e-10	1.8125	Up
100249613	1.64472e-09	2.79102	Up
100254783	1.73284e-09	1.2119	Up
100248984	1.93662e-09	1.70742	Up
100256093	2.19541e-09	4.99891	Up
100246422	2.23385e-09	1.7536	Up
100853318	2.52859e-09	2.23135	Up
100247221	2.57852e-09	1.65112	Up
100247273	2.95354e-09	2.0168	Up
100260409	3.05072e-09	6.24309	Up
100265628	3.29728e-09	3.31207	Up
100253105	3.68728e-09	1.17691	Up
100266257	3.93769e-09	1.13332	Up
100267499	4.48536e-09	1.8476	Up
100241889	4.68711e-09	1.36955	Up
100243543	5.68658e-09	1.72005	Up
100257206	6.07657e-09	1.47298	Up
100267315	6.46494e-09	1.14061	Up
100254963	6.64735e-09	1.10074	Up
104882673	6.85897e-09	3.57901	Up
100243642	7.17618e-09	1.55443	Up
100256345	7.6234e-09	4.90871	Up
100253525	9.76114e-09	1.26002	Up
100264239	1.14226e-08	3.23992	Up
100247840	1.33723e-08	3.99891	Up
104881056	1.34232e-08	1.95451	Up
100254560	1.39036e-08	1.4455	Up
100246323	1.8086e-08	1.28232	Up
100262421	1.85572e-08	2.27644	Up
100249127	2.35843e-08	1.35661	Up
100247841	2.41928e-08	1.03252	Up
100258531	2.41928e-08	1.03252	Up
100259321	2.71964e-08	1.36515	Up
100242761	3.16434e-08	2.95451	Up
104881621	3.23068e-08	1.80251	Up
104879122	3.60669e-08	1.38336	Up
100260741	4.68767e-08	1.02577	Up
100260133	5.02094e-08	4.76187	Up
100264788	5.51002e-08	1.81511	Up
100854998	5.51002e-08	1.81511	Up
100241383	5.80103e-08	2.91799	Up
100241883	7.64735e-08	1.01784	Up
100241531	8.49585e-08	1.21283	Up
100256879	9.42516e-08	4.7094	Up
100250971	9.81499e-08	1.53948	Up
104881903	9.87471e-08	2.12444	Up
100247676	1.03891e-07	1.27002	Up
100263224	1.05671e-07	2.88051	Up
100244014	1.13091e-07	1.05405	Up
100244701	1.13888e-07	1.12444	Up
100254566	1.68326e-07	1.93027	Up
104880632	2.03836e-07	1.48885	Up
100255039	2.04572e-07	1.1933	Up
100242511	2.4814e-07	3.04198	Up
100854937	2.83086e-07	1.64483	Up
104879439	2.98379e-07	3.32375	Up
100259980	3.01285e-07	5.82805	Up
100242600	3.08479e-07	2.50471	Up
100265307	3.3187e-07	4.59837	Up
100267917	3.3187e-07	4.59837	Up
100259630	3.4366e-07	1.1853	Up
100854237	3.58609e-07	1.37485	Up
100265961	4.3901e-07	1.11294	Up
100258803	6.15057e-07	3.7094	Up
100247588	6.26991e-07	1.5807	Up
100232976	6.28234e-07	4.53948	Up
100249139	6.28234e-07	4.53948	Up
100259051	6.28234e-07	4.53948	Up
100250390	7.10595e-07	1.38078	Up
100249743	8.41436e-07	2.95451	Up
100233039	9.60773e-07	2.43256	Up
100232879	1.19321e-06	2.21085	Up
100267301	1.28531e-06	1.29238	Up
100252905	1.35191e-06	1.17691	Up
100250374	1.4079e-06	1.38747	Up
100261307	1.68356e-06	2.39509	Up
100265368	2.05595e-06	2.67698	Up
100244323	2.19361e-06	3.59837	Up
104879582	2.24528e-06	4.41395	Up
100258838	2.81047e-06	2.86141	Up
100264652	3.12772e-06	1.77554	Up
100251501	3.13773e-06	1.17691	Up
100251292	3.24171e-06	2.23992	Up
100266384	3.32135e-06	1.09202	Up
100242170	3.53018e-06	1.49704	Up
100249985	3.55316e-06	1.92414	Up
100244711	3.88189e-06	1.05948	Up
100261375	3.9598e-06	1.24402	Up
104878036	4.12819e-06	3.53948	Up
100261446	4.15836e-06	1.43994	Up
100249578	4.34216e-06	1.18718	Up
100251681	5.10466e-06	2.8125	Up
100264132	5.17498e-06	1.01644	Up
100854072	5.95893e-06	1.95451	Up
100252695	6.15479e-06	1.61748	Up
100262729	7.70936e-06	1.08643	Up
100257654	7.78663e-06	3.47808	Up
100259270	7.78663e-06	3.47808	Up
100251539	8.0654e-06	4.27644	Up
100255041	8.2191e-06	1.38336	Up
100248861	9.86796e-06	2.06999	Up
100263680	1.06694e-05	1.05405	Up
100256554	1.35828e-05	1.31708	Up
100261956	1.41756e-05	1.37675	Up
100248368	1.474e-05	1.27644	Up
100256069	1.53476e-05	4.20244	Up
100257510	1.61237e-05	2.12444	Up
100261156	1.61237e-05	2.12444	Up
100242834	1.64533e-05	1.2069	Up
100253445	1.65441e-05	2.03252	Up
100256715	1.77878e-05	1.12444	Up
100249526	1.82385e-05	1.49057	Up
100248622	2.05552e-05	1.51394	Up
100854402	2.09828e-05	1.12854	Up
104882462	2.2581e-05	2.95451	Up
100255315	2.49686e-05	1.06494	Up
100248401	2.60866e-05	2.19155	Up
100245473	3.12329e-05	1.23745	Up
100266251	3.13536e-05	1.33303	Up
100264861	3.46976e-05	1.04967	Up
100267971	3.71409e-05	5.24309	Up
100246788	4.15546e-05	2.89311	Up
100265072	4.15546e-05	2.89311	Up
104881940	4.15546e-05	2.89311	Up
100267061	4.28205e-05	1.25568	Up
100259429	4.31271e-05	1.81701	Up
100243668	4.46372e-05	2.14716	Up
100248744	4.46372e-05	2.14716	Up
100266460	4.60442e-05	2.04198	Up
100245388	5.01782e-05	1.26572	Up
100254317	5.01782e-05	1.26572	Up
100258492	5.01782e-05	1.26572	Up
100253797	5.18141e-05	3.27644	Up
100252239	5.56283e-05	4.04198	Up
100242737	6.47024e-05	2.38747	Up
100242538	6.78987e-05	1.03793	Up
100252519	6.92024e-05	5.14998	Up
104879528	7.16919e-05	2.22753	Up
100248267	7.28054e-05	1.24402	Up
100245930	7.59586e-05	2.82898	Up
100267265	7.60305e-05	1.91387	Up
100244464	7.92803e-05	1.17024	Up
100242229	8.34382e-05	1.36955	Up
100240846	9.67292e-05	3.20244	Up
100252124	9.67292e-05	3.20244	Up
100252761	9.67292e-05	3.20244	Up
100244758	0.000105782	3.95451	Up
100247764	0.000105782	3.95451	Up
100253830	0.000105782	3.95451	Up
100256795	0.000105782	3.95451	Up
100259314	0.000105782	3.95451	Up
100244167	0.000111272	1.02323	Up
104880011	0.000112088	1.74301	Up
100244725	0.00011291	2.33303	Up
104882458	0.00011291	2.33303	Up
100250507	0.000114592	1.11957	Up
100246497	0.000114606	1.06699	Up
100266434	0.000124817	1.87205	Up
100255329	0.000128998	5.05045	Up
100855186	0.000132048	1.0249	Up
100251345	0.000135891	1.06999	Up
100267909	0.000138165	2.76187	Up
100266656	0.000149274	1.61163	Up
100246869	0.000159355	1.04884	Up
100248798	0.000161051	1.07316	Up
100243391	0.000163794	1.47808	Up
100252564	0.000169607	1.2522	Up
100257913	0.000179276	3.12444	Up
100852414	0.000179276	3.12444	Up
104878959	0.000179276	3.12444	Up
100260026	0.000183018	1.31709	Up
100241707	0.000184552	1.16953	Up
100854389	0.000185158	1.02852	Up
100258336	0.000188284	1.05138	Up
104879790	0.000210001	1.90871	Up
100251850	0.000212529	2.00514	Up
100260010	0.000212529	2.00514	Up
100263016	0.000224829	1.10884	Up
100251104	0.000240331	4.94353	Up
100263177	0.000240331	4.94353	Up
100853143	0.000240331	4.94353	Up
104879629	0.000240331	4.94353	Up
104879692	0.000263238	1.14716	Up
100259859	0.000287934	1.23831	Up
100262255	0.000302485	2.41395	Up
100258619	0.00030938	1.03469	Up
100243650	0.000309952	1.15382	Up
100243056	0.00032811	1.78459	Up
100247673	0.00036483	1.3213	Up
100246942	0.000380484	3.76187	Up
100252818	0.000380484	3.76187	Up
100264616	0.000402171	1.57901	Up
104880485	0.000442329	1.06641	Up
100251788	0.000448416	2.61748	Up
104882493	0.000448416	2.61748	Up
100246525	0.000451967	4.82805	Up
100247990	0.000451967	4.82805	Up
100249244	0.000451967	4.82805	Up
104879681	0.000451967	4.82805	Up
104880924	0.000488437	1.67698	Up
100252463	0.000528488	1.73879	Up
100242453	0.000530014	2.34683	Up
104877376	0.000530014	2.34683	Up
100260701	0.000599793	1.18584	Up
100265568	0.000650488	1.40518	Up
100243866	0.000725984	3.65495	Up
104878800	0.000725984	3.65495	Up
104879437	0.000725984	3.65495	Up
104880337	0.000725984	3.65495	Up
100248136	0.000733306	1.04762	Up
100259740	0.000775135	1.63259	Up
100249324	0.000805244	2.53948	Up
100263489	0.000805244	2.53948	Up
100260694	0.000833188	1.20605	Up
100252572	0.000857498	4.70252	Up
100255186	0.000857498	4.70252	Up
100261279	0.000857498	4.70252	Up
104878775	0.000857498	4.70252	Up
100266777	0.000861491	1.15887	Up
100250139	0.000925604	1.27644	Up
100257872	0.000927235	2.27644	Up
100853676	0	-3.13806	Down
100260620	0	-3.87241	Down
100852822	0	-3.39907	Down
100246707	0	-2.33734	Down
100264507	0	-4.13869	Down
100259041	0	-2.57446	Down
100262811	0	-2.37364	Down
100243519	0	-1.96586	Down
100254197	0	-2.55893	Down
100247440	0	-2.54749	Down
100852628	0	-1.69773	Down
100253577	0	-4.65598	Down
100252386	0	-3.99082	Down
100252599	0	-3.11719	Down
100250659	0	-3.25397	Down
100247492	0	-3.50619	Down
100255013	0	-2.46997	Down
100242429	0	-2.7664	Down
100249279	0	-1.04195	Down
100232959	0	-4.2137	Down
100254640	0	-3.42288	Down
100255716	0	-3.10406	Down
100250890	0	-2.27629	Down
100258718	0	-3.61877	Down
100263619	0	-4.47972	Down
100245618	0	-2.97963	Down
100258952	0	-3.04175	Down
100265011	0	-1.76483	Down
104879710	0	-2.92312	Down
100264214	0	-2.93505	Down
100260521	0	-1.21321	Down
100253485	0	-1.98862	Down
100242923	0	-1.73327	Down
104880440	0	-7.30366	Down
100262657	0	-3.49879	Down
100258190	0	-2.60296	Down
100248328	0	-1.14801	Down
100264200	0	-2.17269	Down
100241693	0	-1.35776	Down
100256404	0	-2.04029	Down
100262843	0	-2.55124	Down
100261061	0	-1.53498	Down
100256784	0	-2.46228	Down
100242144	0	-2.29027	Down
100250252	0	-2.27892	Down
100255226	0	-2.20776	Down
100263874	0	-1.81818	Down
100267903	0	-2.19992	Down
100244445	0	-1.39836	Down
100258414	0	-3.26674	Down
100252577	0	-3.40033	Down
100263324	0	-3.22583	Down
104879047	0	-7.25385	Down
100243603	0	-1.71357	Down
100254537	0	-1.77592	Down
100263460	0	-1.83352	Down
100258874	0	-3.75514	Down
100261829	0	-2.32253	Down
100258447	0	-1.8138	Down
100241150	0	-2.13747	Down
100263976	1.28101e-305	-2.7913	Down
100263317	4.59069e-305	-5.0592	Down
100243175	3.09779e-291	-2.56312	Down
100255095	6.12543e-291	-1.80005	Down
100253381	4.12783e-290	-1.90929	Down
100246740	1.11683e-289	-2.32194	Down
100243352	2.16065e-287	-1.8483	Down
100267541	4.02567e-285	-2.43876	Down
100255616	2.76204e-284	-1.61837	Down
100241839	6.80388e-282	-3.21541	Down
100853097	1.1386e-276	-2.59944	Down
100854071	7.04805e-276	-3.24754	Down
100251485	8.69214e-269	-4.03657	Down
100853859	1.0747e-261	-2.16265	Down
100256340	7.61992e-261	-1.41322	Down
100264439	1.13267e-256	-3.44741	Down
100265774	1.48181e-255	-2.19891	Down
100853032	1.83908e-249	-8.10077	Down
100252217	5.60452e-248	-2.35647	Down
100233033	1.77149e-243	-2.68959	Down
100263937	4.10419e-238	-1.68115	Down
100265670	1.65905e-234	-1.39893	Down
100261690	2.42612e-233	-2.61238	Down
100852428	1.67055e-231	-1.66839	Down
100247995	6.81972e-231	-3.58981	Down
100247409	1.59893e-230	-3.45121	Down
100261163	2.48932e-228	-1.76486	Down
100264177	4.03533e-227	-3.28048	Down
100241044	1.40366e-220	-1.96185	Down
100258428	3.81438e-220	-2.13612	Down
100263066	1.06923e-218	-1.59487	Down
100257577	1.73613e-217	-3.30852	Down
100250939	7.24705e-217	-2.87958	Down
100232908	3.81376e-212	-1.09825	Down
100246961	1.2471e-210	-2.10757	Down
100240978	3.16613e-210	-1.71241	Down
100265313	1.94802e-206	-2.17673	Down
104877280	4.67294e-206	-1.97689	Down
100250244	1.08167e-204	-1.97198	Down
100854382	2.33022e-203	-2.49395	Down
100250347	2.32227e-203	-3.00842	Down
100262828	5.07841e-203	-2.41048	Down
100253480	1.36889e-202	-3.94072	Down
100257796	1.41565e-201	-2.2227	Down
100260566	1.3308e-200	-2.8818	Down
100250978	2.34095e-199	-1.90136	Down
100241904	1.02703e-198	-1.32092	Down
100252443	1.7541e-197	-2.65247	Down
100245527	4.89336e-197	-1.49216	Down
100242117	2.07991e-196	-1.75011	Down
100256705	7.60388e-196	-1.14076	Down
100257198	1.00642e-191	-1.56469	Down
100267290	1.98033e-191	-3.26379	Down
100244429	3.38525e-190	-2.20577	Down
100262360	4.55999e-190	-1.56243	Down
100262283	6.40119e-189	-1.49486	Down
100258131	6.20981e-188	-3.30852	Down
100249226	1.20697e-187	-3.62196	Down
100252098	3.45817e-183	-2.83885	Down
100243366	7.08717e-182	-5.75656	Down
100245251	3.90862e-181	-1.55578	Down
100266256	2.7942e-180	-1.96944	Down
100251303	5.76204e-180	-3.62336	Down
100253669	7.87185e-175	-1.25578	Down
100256964	9.47176e-175	-3.94079	Down
100255713	1.95437e-173	-3.6323	Down
100255597	2.74955e-172	-1.29488	Down
100247370	9.14561e-172	-2.68828	Down
100255499	3.08463e-169	-1.48539	Down
100267696	6.31096e-168	-2.85748	Down
100251510	1.99459e-166	-1.4408	Down
100256653	9.33684e-166	-2.07614	Down
100259454	9.41898e-166	-1.10614	Down
100249509	1.47712e-165	-1.38595	Down
100262198	2.50935e-165	-1.54738	Down
100248784	2.52757e-165	-2.40973	Down
100262771	7.00952e-164	-1.83891	Down
100255972	1.62567e-163	-3.54991	Down
100258754	1.09431e-161	-3.30448	Down
100254204	1.2449e-161	-1.15568	Down
100252197	1.54397e-161	-1.90384	Down
100262670	1.65971e-161	-1.8429	Down
100255263	2.10965e-161	-2.73218	Down
100247373	3.09243e-161	-1.74416	Down
100256741	3.60056e-161	-1.50832	Down
100243116	1.98905e-158	-1.7896	Down
100265818	2.81888e-158	-1.96916	Down
100251782	3.71644e-158	-2.08845	Down
100261405	3.86084e-158	-1.87281	Down
100255834	5.27711e-158	-2.31504	Down
100264151	7.14447e-158	-1.16023	Down
100264822	1.0196e-157	-1.72801	Down
100852685	3.19187e-157	-4.56439	Down
100267001	9.56326e-157	-1.93218	Down
100232892	5.04199e-156	-2.02773	Down
100252316	3.54872e-155	-1.05839	Down
100242337	3.5677e-155	-2.06634	Down
100251521	2.61439e-154	-2.52269	Down
104881130	4.94508e-154	-3.6263	Down
100263537	1.05416e-153	-3.11112	Down
100247223	2.52128e-153	-1.3031	Down
100240984	5.72158e-153	-2.41331	Down
100260057	7.1893e-153	-1.27531	Down
100254304	4.56598e-151	-1.39415	Down
100249379	5.22149e-151	-1.53961	Down
100252941	1.12053e-150	-1.18257	Down
100250554	1.09966e-144	-1.66982	Down
100243095	1.85287e-144	-3.01732	Down
100253902	3.02491e-143	-2.41497	Down
100267424	7.30533e-141	-1.8089	Down
100265659	3.35159e-139	-1.77721	Down
100242686	7.51359e-137	-2.0815	Down
100242952	1.00074e-136	-1.24055	Down
100250236	3.81609e-136	-4.90347	Down
100252874	1.33239e-134	-1.09137	Down
100854493	1.53687e-131	-1.61124	Down
100256408	6.38797e-131	-1.07495	Down
100257702	2.85006e-130	-3.9165	Down
100242055	9.76228e-130	-1.28982	Down
100248492	1.24034e-129	-2.01256	Down
100248706	2.00419e-129	-1.81334	Down
100255460	2.66253e-127	-2.39112	Down
100266024	3.03843e-127	-1.45225	Down
100253943	1.87704e-126	-1.9527	Down
100266400	3.35504e-126	-3.38925	Down
100250087	3.34556e-125	-1.04187	Down
100249271	3.17988e-124	-3.86095	Down
104881089	3.06788e-122	-1.21951	Down
100257078	5.77803e-122	-2.9458	Down
100260148	7.7447e-121	-1.6953	Down
100244657	1.44635e-120	-1.72542	Down
100250948	8.02922e-120	-9.22539	Down
100853716	2.85471e-119	-2.58232	Down
100245534	8.08794e-119	-2.20807	Down
100258264	3.5084e-118	-2.63247	Down
100255611	1.07312e-117	-2.36027	Down
100252914	1.35631e-117	-3.68383	Down
100854649	1.1296e-116	-2.08968	Down
100248433	6.58012e-116	-1.52665	Down
100244406	1.54485e-115	-2.79052	Down
100253072	2.93505e-115	-2.4981	Down
100259655	3.70682e-115	-1.60538	Down
100240909	5.13277e-115	-2.14689	Down
100252037	1.57738e-113	-2.16375	Down
100244514	3.23989e-113	-1.95311	Down
100258476	3.29393e-113	-1.18061	Down
100268142	1.3431e-112	-1.11536	Down
100265010	3.25961e-112	-2.62411	Down
100257620	6.50812e-112	-7.91276	Down
100264398	2.58009e-110	-1.55661	Down
100232888	5.31808e-110	-1.18183	Down
100232942	7.01549e-110	-2.70622	Down
100265620	7.33448e-110	-1.45422	Down
100260828	8.43262e-110	-1.27222	Down
104881631	9.1436e-109	-1.8891	Down
100249555	1.33507e-108	-1.9145	Down
100260369	2.15369e-108	-1.64878	Down
100246003	2.19645e-108	-3.86528	Down
100854642	2.13867e-107	-1.55079	Down
104880983	3.54993e-107	-2.09928	Down
100261167	1.92708e-106	-1.91088	Down
100262126	2.98392e-106	-1.44329	Down
100249096	3.99181e-106	-2.43267	Down
100247254	6.79643e-106	-1.02025	Down
100256299	7.00025e-106	-1.53405	Down
100253180	7.00741e-106	-1.45433	Down
100257019	9.10878e-106	-1.55777	Down
104877331	4.21011e-105	-2.76033	Down
100256507	7.48003e-105	-3.60925	Down
100268124	3.09928e-104	-1.52978	Down
100243654	7.965e-104	-1.5208	Down
100254028	8.93595e-104	-1.89256	Down
104882331	1.12199e-103	-1.59344	Down
100251016	2.153e-103	-1.44932	Down
104880535	3.5952e-103	-1.64191	Down
100246062	4.57029e-103	-1.0248	Down
100264100	4.57035e-103	-2.05065	Down
100254432	5.50641e-103	-1.35832	Down
100265726	1.23791e-102	-1.57949	Down
100265586	2.4118e-102	-1.98686	Down
100257983	6.53973e-102	-1.09233	Down
100246081	3.29674e-101	-3.05929	Down
104877306	4.0415e-101	-1.47348	Down
100244860	2.86945e-100	-3.48031	Down
100263585	4.06508e-100	-2.92084	Down
100262909	7.62871e-100	-3.17838	Down
100242743	1.53259e-98	-1.58801	Down
100262399	6.50425e-98	-1.20724	Down
100264185	4.69408e-97	-3.14923	Down
100241085	9.71155e-96	-1.66579	Down
100252228	1.20255e-95	-2.15636	Down
104881323	9.12901e-95	-2.62543	Down
100258574	1.31459e-94	-1.00117	Down
100233008	2.13674e-94	-3.46601	Down
100250877	2.5687e-94	-1.62093	Down
100252351	2.61155e-94	-2.10926	Down
104879873	1.23221e-93	-5.18708	Down
100249181	1.28643e-93	-1.24675	Down
100268011	1.31186e-93	-4.22682	Down
104881856	3.62754e-93	-2.41472	Down
100251240	4.75387e-93	-1.71019	Down
100242191	5.81439e-93	-2.23904	Down
100243772	5.89804e-93	-1.24157	Down
100245378	8.87188e-93	-1.60867	Down
100262507	1.45768e-92	-1.56822	Down
100241943	1.67268e-92	-1.2474	Down
100853219	2.14045e-92	-1.95463	Down
100252531	2.14081e-92	-1.77718	Down
100252926	2.85571e-92	-1.29155	Down
100258038	5.27312e-92	-2.03221	Down
100243681	5.71429e-92	-1.75456	Down
100245811	1.25042e-91	-2.39341	Down
100248162	3.31366e-91	-2.0964	Down
100253280	9.03539e-91	-1.19999	Down
100266738	1.14887e-90	-1.0175	Down
100246308	6.47587e-90	-2.97209	Down
100262760	8.98852e-90	-1.62045	Down
100258691	9.72897e-90	-1.81709	Down
100261236	1.98278e-89	-1.12013	Down
100262227	2.11325e-89	-1.84852	Down
100251435	2.4095e-89	-3.21868	Down
100261123	1.04443e-88	-2.94333	Down
100854929	1.56207e-88	-2.04349	Down
100263876	2.01285e-88	-2.28482	Down
100253466	3.57223e-88	-1.21166	Down
100254571	9.63449e-87	-4.39265	Down
100249270	1.13645e-86	-1.06424	Down
100265498	1.32149e-86	-1.0344	Down
100255284	5.13916e-86	-3.601	Down
100243965	6.33877e-86	-2.42705	Down
104879728	7.04288e-86	-2.89656	Down
100262652	8.3283e-86	-4.72008	Down
100242574	9.43724e-86	-2.49966	Down
100253138	1.05586e-85	-1.96368	Down
100242384	1.90446e-85	-6.04097	Down
100253658	6.76202e-85	-1.97188	Down
100243748	2.17959e-84	-3.54674	Down
100853517	5.03057e-84	-2.02485	Down
100246842	1.96779e-83	-1.22816	Down
100243222	2.82484e-83	-1.82833	Down
100251777	6.98088e-83	-1.78423	Down
104879424	9.37088e-83	-5.01818	Down
100253409	1.62645e-82	-1.34797	Down
100267075	6.05203e-82	-2.04982	Down
100257531	7.51244e-82	-2.16953	Down
100264308	7.54953e-82	-1.55144	Down
100248740	7.8988e-82	-1.62415	Down
100251308	2.13346e-81	-1.5698	Down
100245838	2.92759e-81	-2.62751	Down
100254807	3.75337e-81	-1.28906	Down
100241879	1.01791e-80	-2.91338	Down
100267235	1.0672e-80	-1.39855	Down
100233041	1.58403e-80	-1.10239	Down
104881026	3.72222e-80	-1.01618	Down
100266419	5.30779e-80	-2.11912	Down
100854716	7.53528e-80	-4.28894	Down
100243763	8.73436e-80	-2.00292	Down
100264462	9.36414e-80	-1.04713	Down
100253289	3.17546e-79	-2.01511	Down
100267577	4.90471e-79	-2.62442	Down
100247806	5.54201e-79	-1.64213	Down
100251456	1.06582e-78	-2.22673	Down
100262014	1.16595e-78	-1.95877	Down
100252795	1.64021e-78	-1.29635	Down
100263717	4.29216e-78	-1.33444	Down
100250030	4.33906e-78	-1.61735	Down
100255914	4.68836e-78	-1.32298	Down
100254156	1.00762e-77	-2.65554	Down
100249183	1.06957e-77	-1.38731	Down
100261580	1.14718e-77	-2.09076	Down
100242257	2.07858e-77	-1.75717	Down
100265334	3.53492e-77	-1.90951	Down
100246206	3.94843e-77	-3.32894	Down
100259372	5.48167e-77	-8.44636	Down
100257993	1.18169e-76	-1.64777	Down
100263765	1.2165e-76	-1.23479	Down
100267546	2.14061e-76	-1.91359	Down
100854653	2.71215e-76	-1.77353	Down
100260085	4.99679e-76	-1.62874	Down
100257102	1.25208e-75	-1.63217	Down
100264317	1.58348e-75	-1.1466	Down
100253567	5.0533e-75	-3.51755	Down
100264205	6.1762e-75	-2.40847	Down
100265165	7.40496e-75	-1.4935	Down
100259955	1.18308e-74	-1.97058	Down
100243730	1.20198e-74	-3.0344	Down
100250338	1.63761e-74	-1.42115	Down
100267847	3.37828e-74	-4.4378	Down
104881433	5.47007e-74	-2.10645	Down
100245736	1.77748e-73	-2.59248	Down
100855352	8.07928e-73	-3.98094	Down
100243589	8.67986e-73	-1.84542	Down
100266976	9.09919e-73	-2.04064	Down
100264773	1.02767e-72	-1.07907	Down
100252793	1.2026e-72	-1.5146	Down
100253034	1.23171e-72	-1.67385	Down
100251262	2.4086e-72	-1.61285	Down
100258444	4.96687e-72	-1.25892	Down
100241448	5.2824e-72	-1.8671	Down
100266308	8.53307e-72	-1.9961	Down
100264556	8.93195e-72	-2.69707	Down
100246577	9.92017e-72	-3.90583	Down
100247460	1.1255e-71	-1.47097	Down
100261848	2.44461e-71	-2.03564	Down
100242976	2.82518e-71	-2.40114	Down
100257713	3.59608e-71	-4.57946	Down
100247268	6.31664e-71	-1.91995	Down
100251675	7.54448e-71	-2.32685	Down
100241730	7.83479e-71	-1.17519	Down
104881857	8.03007e-71	-4.29341	Down
100263051	1.29832e-70	-1.68983	Down
100262322	1.73844e-70	-1.04088	Down
100254475	1.75998e-70	-1.5985	Down
100252054	2.40019e-70	-1.69007	Down
100855387	2.85712e-70	-2.52961	Down
100250578	2.96773e-70	-1.18117	Down
100261207	6.65635e-70	-2.55911	Down
100255122	2.07469e-69	-1.44034	Down
100250462	3.18815e-69	-2.35827	Down
100255266	3.77157e-69	-1.6267	Down
100266992	9.9306e-69	-2.87599	Down
100243179	1.12573e-68	-1.95359	Down
104879355	3.81769e-68	-2.54799	Down
100254231	3.86369e-68	-1.43287	Down
100247453	6.92398e-68	-1.55066	Down
100248873	1.39536e-67	-1.06669	Down
100264613	4.01742e-67	-1.11555	Down
100247744	7.61234e-67	-1.16174	Down
100256072	7.93822e-67	-2.94434	Down
100266519	1.10001e-66	-3.71668	Down
100259620	1.87688e-66	-2.61266	Down
100263245	5.89445e-66	-2.87291	Down
100254980	6.03876e-66	-1.73306	Down
100262081	7.39914e-66	-1.27015	Down
100240987	3.32466e-65	-2.40097	Down
100261098	4.54591e-65	-1.62056	Down
100266653	7.86076e-65	-4.82976	Down
100244141	9.49216e-65	-2.12863	Down
100260794	1.06882e-64	-1.20965	Down
100267185	1.60882e-64	-1.13542	Down
100263441	1.80254e-64	-2.54679	Down
100267750	1.91578e-64	-2.19448	Down
100264712	2.1394e-64	-1.74648	Down
100242632	2.47815e-64	-1.84563	Down
100254166	2.55481e-64	-1.27632	Down
100251313	3.22537e-64	-2.16993	Down
100253555	5.85366e-64	-1.16525	Down
100245237	6.55801e-64	-1.06465	Down
100248439	6.96057e-64	-2.35424	Down
100256230	8.28481e-64	-1.67121	Down
100242654	9.33947e-64	-1.48759	Down
100247650	1.29692e-63	-1.37138	Down
100265905	1.44515e-63	-1.47597	Down
100241176	1.44391e-63	-1.4858	Down
100243726	1.66484e-63	-2.39837	Down
100254917	2.46918e-63	-2.31905	Down
100253382	2.51844e-63	-1.71213	Down
100248343	2.53912e-63	-1.38116	Down
100232841	5.5764e-63	-1.79918	Down
100252158	5.92391e-63	-5.33704	Down
100247304	1.06291e-62	-1.96933	Down
100247541	1.38076e-62	-3.99145	Down
100251413	2.12523e-62	-1.41387	Down
100266453	2.65353e-62	-2.4026	Down
100266431	2.84352e-62	-1.29378	Down
100854103	4.70139e-62	-1.84909	Down
100247349	8.56338e-62	-1.77848	Down
100252166	1.3211e-61	-2.29591	Down
100246997	1.75151e-61	-1.48606	Down
100264583	6.33469e-61	-1.88461	Down
104881673	7.33751e-61	-2.95907	Down
100253295	7.91621e-61	-1.84774	Down
100852959	1.38241e-60	-1.34418	Down
100247345	2.14135e-60	-3.60407	Down
104881172	2.19445e-60	-3.35241	Down
100264808	2.98108e-60	-1.38539	Down
100250741	6.33567e-60	-1.04222	Down
100263592	1.56007e-59	-1.13216	Down
100245607	1.88418e-59	-2.11587	Down
100258108	1.98249e-59	-1.5386	Down
100249251	2.15413e-59	-1.82236	Down
100854699	4.19192e-59	-1.80644	Down
100263989	4.19275e-59	-1.27761	Down
100253694	5.05132e-59	-1.70806	Down
100244119	7.10604e-59	-1.54491	Down
104881268	8.3115e-59	-1.35073	Down
100261754	9.33787e-59	-1.01295	Down
100244513	1.05946e-58	-1.0169	Down
100263381	1.2721e-58	-1.64865	Down
100256070	1.49108e-58	-1.05231	Down
104877640	1.97929e-58	-1.88747	Down
100855128	2.06553e-58	-2.23425	Down
100260348	2.32028e-58	-1.0895	Down
100267396	2.97399e-58	-1.2885	Down
100254504	4.36032e-58	-1.50592	Down
100250411	4.91411e-58	-1.40394	Down
100242860	5.53884e-58	-3.90054	Down
100262490	6.2795e-58	-1.60852	Down
100247733	6.93409e-58	-9.17142	Down
100256010	1.52577e-57	-1.12023	Down
100254375	1.9546e-57	-2.92463	Down
100855116	2.15798e-57	-1.42549	Down
100258721	2.95344e-57	-1.25312	Down
100256982	3.55445e-57	-1.50088	Down
100256064	3.75289e-57	-1.29912	Down
100261885	4.37053e-57	-2.5293	Down
100252455	7.64976e-57	-1.84874	Down
100262591	7.86786e-57	-1.31352	Down
100254355	1.02561e-56	-2.0518	Down
100233053	1.19973e-56	-1.22786	Down
100854534	1.22387e-56	-2.07791	Down
100257468	1.54593e-56	-2.12717	Down
100265529	2.02009e-56	-1.57234	Down
100255572	2.21019e-56	-4.09611	Down
100263523	3.44131e-56	-2.92634	Down
100242154	5.12235e-56	-2.41084	Down
100249241	7.20365e-56	-1.12763	Down
100265728	7.4325e-56	-2.10273	Down
100254836	2.12892e-55	-1.84446	Down
100232853	2.88194e-55	-1.74398	Down
100243880	3.14095e-55	-4.07102	Down
100250572	3.18605e-55	-1.79699	Down
100852797	3.7099e-55	-1.64985	Down
104882241	4.4411e-55	-2.71904	Down
100264717	5.35158e-55	-3.98408	Down
100252149	5.58974e-55	-1.03957	Down
100260997	6.67818e-55	-1.2388	Down
100262486	1.10647e-54	-1.78155	Down
100259194	1.35424e-54	-1.4822	Down
100852938	2.25143e-54	-2.11931	Down
100265575	2.42386e-54	-1.30576	Down
100265415	2.49813e-54	-1.67352	Down
100265128	3.36445e-54	-1.62565	Down
100264027	4.2455e-54	-1.2055	Down
100266747	5.00994e-54	-4.13295	Down
100266999	6.00992e-54	-1.09061	Down
100855331	6.24303e-54	-4.73897	Down
100258771	7.64722e-54	-2.50492	Down
100252878	9.47085e-54	-2.07271	Down
100249891	1.28678e-53	-2.65793	Down
100247194	1.33021e-53	-1.12844	Down
100247789	1.3443e-53	-1.60907	Down
100251584	1.37573e-53	-1.08661	Down
100257581	2.05061e-53	-1.05811	Down
100245676	2.12719e-53	-1.29777	Down
100853220	2.23062e-53	-3.22093	Down
100250889	3.25218e-53	-1.18329	Down
100246469	3.35155e-53	-3.51087	Down
100256520	3.84013e-53	-3.2906	Down
100257537	4.77694e-53	-3.86566	Down
100242533	7.19425e-53	-1.08289	Down
100256904	7.99124e-53	-1.31536	Down
100259143	8.8988e-53	-1.00407	Down
100267588	1.14627e-52	-2.13384	Down
100854887	2.39467e-52	-1.99067	Down
100242322	3.09577e-52	-2.87838	Down
100255729	3.91563e-52	-1.09388	Down
100254518	5.09429e-52	-3.26788	Down
100253234	5.85084e-52	-1.81807	Down
100255961	7.37019e-52	-1.11644	Down
100264830	8.21184e-52	-1.85587	Down
100242723	9.51743e-52	-2.10378	Down
100266063	1.50758e-51	-1.91784	Down
100241069	2.08899e-51	-2.58522	Down
100261619	2.48995e-51	-4.27255	Down
100247411	2.88693e-51	-1.26555	Down
100259363	3.55464e-51	-1.66233	Down
100267929	3.9609e-51	-3.37341	Down
100265540	4.63695e-51	-2.08541	Down
104879366	5.03434e-51	-3.20967	Down
100252352	5.87154e-51	-1.01733	Down
100263357	9.0337e-51	-6.01511	Down
100251811	1.02527e-50	-2.03504	Down
100248930	1.68385e-50	-1.97014	Down
100244461	1.83378e-50	-3.40457	Down
100259122	2.53088e-50	-1.38912	Down
100261877	2.67566e-50	-1.15205	Down
100246166	3.03845e-50	-3.73281	Down
100248372	3.7761e-50	-2.64994	Down
100255113	3.98039e-50	-1.10414	Down
100267773	4.83244e-50	-1.81102	Down
100247217	5.02657e-50	-2.30274	Down
100249396	5.52582e-50	-1.27149	Down
104882626	6.16407e-50	-2.39816	Down
100266306	6.28545e-50	-1.98811	Down
100251613	8.70171e-50	-3.22134	Down
100854629	8.84393e-50	-2.2986	Down
100265591	1.05532e-49	-2.04909	Down
100261177	1.73665e-49	-2.20946	Down
100256593	3.04236e-49	-2.51425	Down
100248775	3.0432e-49	-1.43015	Down
100247747	5.56101e-49	-4.78502	Down
100260217	8.66483e-49	-1.34443	Down
100248506	1.06244e-48	-1.69432	Down
100243532	1.066e-48	-1.28427	Down
100249029	1.17997e-48	-5.53734	Down
104878809	1.20771e-48	-2.64043	Down
100265030	1.46547e-48	-1.41527	Down
100265096	1.5463e-48	-1.1897	Down
100244361	1.75802e-48	-2.73816	Down
100257925	1.79895e-48	-1.35215	Down
104881669	1.81735e-48	-1.70749	Down
104878794	2.52683e-48	-2.13392	Down
100251947	2.95101e-48	-1.04277	Down
100263192	3.32214e-48	-1.67945	Down
100245286	4.12361e-48	-2.11278	Down
100248586	4.93356e-48	-3.61703	Down
100253287	5.59752e-48	-1.16069	Down
100264915	6.49314e-48	-1.72534	Down
100254987	7.42809e-48	-1.67068	Down
100267599	9.37619e-48	-1.02427	Down
100853053	1.09572e-47	-4.95238	Down
100253483	1.16139e-47	-1.95326	Down
100265877	2.44155e-47	-1.96862	Down
104881611	2.94766e-47	-2.3905	Down
100260211	3.25335e-47	-1.23997	Down
100247384	3.65123e-47	-1.91303	Down
100245246	4.29847e-47	-2.42963	Down
100265385	5.02296e-47	-1.08477	Down
100248379	6.93666e-47	-2.01949	Down
100240962	1.81932e-46	-1.4719	Down
100256096	1.93347e-46	-1.19612	Down
100245722	1.94799e-46	-1.09371	Down
104881300	2.45792e-46	-2.76248	Down
104880825	3.71113e-46	-2.63045	Down
104877547	4.15738e-46	-2.2027	Down
100257340	4.44517e-46	-1.05571	Down
104879213	4.7469e-46	-1.93445	Down
100261089	5.77845e-46	-4.5293	Down
100258722	6.84798e-46	-3.13609	Down
100255780	8.43637e-46	-1.37297	Down
104881610	8.5909e-46	-3.25494	Down
100259877	9.02831e-46	-1.76859	Down
100259905	1.17167e-45	-1.17054	Down
100257125	1.23172e-45	-2.99216	Down
104880357	1.44793e-45	-2.90054	Down
100249140	2.16333e-45	-2.24447	Down
100255725	2.23512e-45	-1.14286	Down
104881324	2.37332e-45	-1.74275	Down
104881850	2.61911e-45	-1.72796	Down
100260776	3.11696e-45	-3.24188	Down
100268102	3.32479e-45	-1.58911	Down
104878975	3.97474e-45	-1.39784	Down
100258692	4.01303e-45	-1.44916	Down
100266416	4.0408e-45	-1.92607	Down
100241501	5.03672e-45	-2.48247	Down
100251787	5.37322e-45	-1.0653	Down
100240792	5.78588e-45	-1.35203	Down
100247369	6.07521e-45	-1.84764	Down
100243623	6.20118e-45	-1.91631	Down
100260418	6.45248e-45	-2.43289	Down
100267175	6.85813e-45	-1.3812	Down
100254953	7.32495e-45	-1.67684	Down
100258046	7.74765e-45	-1.8063	Down
100242760	7.97016e-45	-1.42496	Down
100251111	8.6819e-45	-1.34982	Down
100250859	9.83627e-45	-1.49909	Down
100253452	1.39209e-44	-5.41181	Down
100260944	1.94754e-44	-2.1624	Down
100246320	2.22309e-44	-1.92743	Down
100245854	2.92349e-44	-1.09279	Down
100256337	3.2531e-44	-1.81865	Down
100268099	3.67155e-44	-1.04549	Down
100246030	4.32251e-44	-1.64871	Down
100262624	4.70013e-44	-1.0309	Down
100262753	5.28917e-44	-1.71272	Down
100241065	1.14893e-43	-2.77855	Down
100249810	1.22823e-43	-1.92884	Down
100255828	1.33344e-43	-1.40153	Down
100247836	1.83864e-43	-3.78502	Down
100258839	1.92189e-43	-1.75263	Down
104877551	1.96749e-43	-1.65538	Down
100245668	2.66382e-43	-1.20868	Down
100250096	4.79338e-43	-1.17558	Down
100259078	7.44049e-43	-2.36243	Down
100240750	7.51465e-43	-1.19452	Down
104881858	8.01732e-43	-4.4378	Down
100261246	9.87377e-43	-2.54074	Down
100249231	1.02785e-42	-1.52313	Down
100241219	1.06836e-42	-1.6971	Down
100264487	1.10949e-42	-2.40368	Down
100259650	1.24422e-42	-1.65587	Down
100261590	1.40078e-42	-1.12878	Down
100854093	1.86866e-42	-8.61749	Down
100247843	2.64992e-42	-1.28689	Down
100232938	2.72431e-42	-1.72423	Down
100267188	2.72452e-42	-1.05831	Down
100255608	3.48029e-42	-1.36622	Down
100266523	4.06139e-42	-1.05346	Down
100254519	4.20395e-42	-1.36741	Down
100241895	5.0852e-42	-2.17018	Down
100853965	6.10931e-42	-1.18804	Down
100264451	7.65218e-42	-2.32775	Down
100854735	8.34427e-42	-1.59438	Down
100248152	1.07803e-41	-1.14899	Down
100257331	1.1561e-41	-1.09041	Down
100256797	1.18089e-41	-2.36741	Down
100266182	1.29404e-41	-1.58003	Down
100257488	1.61713e-41	-1.14954	Down
100266707	1.73068e-41	-1.6466	Down
100250736	1.75027e-41	-1.46232	Down
100256706	2.19705e-41	-1.01818	Down
100254675	2.19627e-41	-1.16703	Down
100259579	2.29186e-41	-1.28047	Down
100250641	2.53495e-41	-3.57687	Down
100256268	2.71378e-41	-2.43915	Down
100254616	2.83422e-41	-1.59392	Down
100242382	3.03467e-41	-3.64639	Down
100248069	4.3356e-41	-2.74592	Down
100252363	4.69428e-41	-2.24516	Down
100250791	4.95225e-41	-3.38252	Down
100254423	5.75854e-41	-1.40806	Down
100249896	6.40479e-41	-1.34007	Down
100259382	6.88977e-41	-1.10929	Down
100253069	7.00884e-41	-4.23311	Down
100254056	7.59224e-41	-1.78002	Down
100251645	1.03533e-40	-1.31988	Down
104881146	1.13691e-40	-2.6863	Down
100257610	1.2335e-40	-1.0119	Down
104880417	1.32523e-40	-8.53863	Down
100251801	1.417e-40	-1.5566	Down
100250551	1.94395e-40	-2.0775	Down
100254638	2.14454e-40	-1.20717	Down
100254311	2.19325e-40	-1.05552	Down
100263000	3.59602e-40	-4.52353	Down
100245094	4.22492e-40	-1.75598	Down
100855010	6.35332e-40	-1.93678	Down
104881047	7.67724e-40	-2.82684	Down
100241456	7.86112e-40	-1.28734	Down
100259592	1.16295e-39	-2.76538	Down
100259151	1.18596e-39	-2.31063	Down
100251160	1.26212e-39	-1.48689	Down
100253077	1.50124e-39	-1.53335	Down
100244957	2.25591e-39	-2.26272	Down
100252482	2.32918e-39	-1.48606	Down
100241824	2.71718e-39	-8.48075	Down
100252571	3.50265e-39	-1.45204	Down
100248933	3.67834e-39	-1.09364	Down
104881869	3.95334e-39	-2.83948	Down
100244998	5.6018e-39	-1.29611	Down
100259369	6.87349e-39	-1.28866	Down
100260988	7.69776e-39	-1.90875	Down
100267346	7.94149e-39	-1.38759	Down
100260258	8.92405e-39	-1.78502	Down
100853134	9.89592e-39	-1.98856	Down
100245494	1.02504e-38	-3.03825	Down
104880185	1.0368e-38	-3.12184	Down
100241082	1.08984e-38	-1.12715	Down
100243167	1.54663e-38	-8.4466	Down
100241838	1.92439e-38	-2.68292	Down
100255405	1.92439e-38	-2.68292	Down
100254493	2.10374e-38	-2.2556	Down
100852951	2.11171e-38	-3.91697	Down
100257769	2.30243e-38	-1.52531	Down
100258168	2.4201e-38	-2.54191	Down
100263601	2.86756e-38	-1.23011	Down
100262585	2.98402e-38	-1.41729	Down
100250461	3.53715e-38	-1.94361	Down
104881879	3.57192e-38	-3.20006	Down
100265311	5.24744e-38	-1.11724	Down
100240986	5.94618e-38	-2.30304	Down
100264549	6.19022e-38	-3.2974	Down
100254418	7.92435e-38	-1.04902	Down
100262103	1.15557e-37	-1.20439	Down
100258017	1.29662e-37	-2.74256	Down
100246066	1.8903e-37	-1.06574	Down
100267554	2.48038e-37	-2.0552	Down
100272213	2.765e-37	-1.75777	Down
100265437	2.90895e-37	-2.60491	Down
104882149	4.1447e-37	-2.91995	Down
100263564	4.39457e-37	-4.25494	Down
100247603	4.56521e-37	-1.61304	Down
100259599	4.62997e-37	-2.07032	Down
100241394	8.87317e-37	-3.16096	Down
100256041	9.7552e-37	-1.09073	Down
100247127	1.05674e-36	-1.18789	Down
100254307	1.19535e-36	-4.60007	Down
100263112	1.31826e-36	-1.3196	Down
100249878	1.44503e-36	-1.34588	Down
100246012	1.81205e-36	-2.25494	Down
100259648	1.83245e-36	-1.23272	Down
100251097	2.05966e-36	-1.17726	Down
100247637	2.27742e-36	-3.01511	Down
100266344	2.70749e-36	-1.11405	Down
100263299	3.63409e-36	-1.04184	Down
100242323	4.00565e-36	-1.91088	Down
100255052	4.14491e-36	-1.97148	Down
100852853	4.52309e-36	-2.35559	Down
100263185	5.2373e-36	-1.6937	Down
100260480	5.50278e-36	-1.2807	Down
100244572	5.85938e-36	-1.1534	Down
100244899	6.00199e-36	-3.13698	Down
100266391	7.97718e-36	-1.52425	Down
100256919	8.41069e-36	-1.77967	Down
100258583	9.17366e-36	-1.24198	Down
100242318	1.04935e-35	-1.16578	Down
100257984	1.16486e-35	-1.50989	Down
100262958	1.18546e-35	-1.30271	Down
100266355	1.26868e-35	-1.00738	Down
100261851	1.69381e-35	-2.19075	Down
100253256	1.86651e-35	-1.82061	Down
100854185	2.00925e-35	-1.02912	Down
100246369	2.36765e-35	-1.14192	Down
100260725	2.36842e-35	-2.51146	Down
100266425	2.48258e-35	-1.07746	Down
100249284	2.6037e-35	-2.32049	Down
100241409	2.85637e-35	-2.46695	Down
100260856	3.56468e-35	-1.13187	Down
100243492	3.81586e-35	-2.38611	Down
104881503	3.81586e-35	-2.38611	Down
100248768	4.61735e-35	-1.2142	Down
100254969	5.26754e-35	-2.97622	Down
100233116	5.53027e-35	-3.46052	Down
100242196	5.54412e-35	-3.06179	Down
100249640	7.92536e-35	-1.99159	Down
100262742	8.10089e-35	-1.03245	Down
100247862	9.73302e-35	-1.69185	Down
100261548	1.10269e-34	-1.22788	Down
100247866	1.24875e-34	-1.47712	Down
100242719	1.29923e-34	-1.16172	Down
100255569	1.79151e-34	-1.31804	Down
100242167	2.56296e-34	-2.13712	Down
100243917	2.93168e-34	-1.50836	Down
104882255	3.12578e-34	-1.81733	Down
100253997	3.83008e-34	-1.69756	Down
100245850	4.10058e-34	-1.01776	Down
100247762	5.32316e-34	-1.60411	Down
100263040	5.39747e-34	-1.37806	Down
104880243	7.4111e-34	-2.61623	Down
100257995	7.58945e-34	-1.02653	Down
104879803	8.38555e-34	-2.90147	Down
100262953	1.02889e-33	-1.18492	Down
100247372	1.26448e-33	-1.76927	Down
100263041	1.31871e-33	-3.02068	Down
100243578	1.38781e-33	-1.68063	Down
100261874	1.41383e-33	-5.988	Down
100265277	1.44813e-33	-1.84121	Down
100249841	1.50402e-33	-1.40087	Down
100262323	1.57317e-33	-1.94361	Down
100246778	1.57999e-33	-5.01127	Down
100854360	2.17313e-33	-3.34011	Down
100263555	2.65277e-33	-1.16454	Down
100252001	2.91907e-33	-1.29837	Down
100247219	3.62141e-33	-2.08501	Down
100261742	3.70944e-33	-1.56436	Down
100262396	3.75355e-33	-2.09691	Down
100258584	3.97448e-33	-1.23663	Down
100247246	4.06981e-33	-3.97359	Down
100266897	4.27834e-33	-1.4188	Down
100266175	4.84496e-33	-1.23738	Down
100232923	4.91418e-33	-1.10901	Down
100243923	7.59279e-33	-2.22769	Down
104881677	7.88737e-33	-3.96302	Down
100255954	8.04516e-33	-1.45938	Down
100260007	8.54526e-33	-1.33767	Down
100255146	8.55302e-33	-1.18003	Down
100854026	8.74006e-33	-3.19749	Down
100855301	1.11376e-32	-1.79173	Down
100246444	1.37402e-32	-2.46052	Down
100245440	1.55271e-32	-3.53487	Down
100248677	1.82407e-32	-1.43485	Down
100249929	1.95327e-32	-1.82446	Down
100260247	1.99455e-32	-2.33499	Down
100852663	2.08895e-32	-2.11704	Down
100267769	2.24343e-32	-1.92684	Down
100259329	2.34899e-32	-1.77025	Down
100267699	2.38777e-32	-1.52646	Down
104878194	2.9076e-32	-1.40058	Down
100258173	2.99839e-32	-1.48708	Down
100246055	3.27547e-32	-1.47844	Down
100246848	3.49616e-32	-1.20503	Down
100252094	3.68497e-32	-1.21278	Down
104878931	3.83301e-32	-6.97622	Down
100262559	4.04208e-32	-1.06044	Down
100247745	8.34139e-32	-1.6062	Down
100257072	8.48867e-32	-2.41704	Down
100258622	1.00413e-31	-1.10941	Down
100240811	1.1329e-31	-3.05447	Down
100257609	1.19021e-31	-2.16711	Down
100257644	1.33186e-31	-1.83804	Down
100852459	1.49967e-31	-1.08414	Down
100260043	1.79322e-31	-1.60993	Down
100854416	1.86692e-31	-2.32752	Down
100260238	1.92599e-31	-6.9403	Down
100243824	1.9839e-31	-3.2743	Down
100251598	2.46148e-31	-1.53323	Down
100245131	3.526e-31	-1.38077	Down
100246641	3.5691e-31	-2.15478	Down
100264674	3.7014e-31	-1.40368	Down
100264016	4.82058e-31	-1.29116	Down
100267354	5.02887e-31	-1.22164	Down
100248167	5.66793e-31	-1.16611	Down
100250050	6.13508e-31	-4.37939	Down
100255036	7.38034e-31	-2.58464	Down
104877500	7.79343e-31	-3.47433	Down
100253526	8.29747e-31	-1.61774	Down
100267584	8.35331e-31	-1.36741	Down
100241934	1.05455e-30	-5.85284	Down
100249688	1.09192e-30	-1.14144	Down
100266192	1.13618e-30	-1.3433	Down
100853807	1.37608e-30	-1.34479	Down
100258695	1.76525e-30	-1.45684	Down
100243571	1.80261e-30	-5.26788	Down
100254323	1.87471e-30	-1.30478	Down
100242197	2.01433e-30	-1.7069	Down
100260291	2.07056e-30	-1.1588	Down
100265715	2.67476e-30	-1.24566	Down
100247765	2.74111e-30	-4.58154	Down
100246874	3.20142e-30	-1.13389	Down
104881366	3.46378e-30	-1.6819	Down
100245924	3.73956e-30	-3.05495	Down
100267936	3.9267e-30	-1.24274	Down
100243237	4.5388e-30	-2.68107	Down
100263127	4.66117e-30	-1.48113	Down
100855139	4.94609e-30	-2.08296	Down
100242904	4.94416e-30	-3.22539	Down
104879142	5.0953e-30	-1.97263	Down
100244329	6.19868e-30	-1.21399	Down
100247441	6.77021e-30	-1.19811	Down
100252635	8.34828e-30	-1.10012	Down
100244982	8.46527e-30	-2.89894	Down
100255078	8.90022e-30	-1.81205	Down
100256656	9.57182e-30	-2.2987	Down
100242853	1.01315e-29	-1.86365	Down
100266612	1.08032e-29	-1.14877	Down
100247644	1.15842e-29	-1.73138	Down
100259498	1.27751e-29	-1.20412	Down
100259687	1.29906e-29	-3.5158	Down
100254514	1.45766e-29	-1.03441	Down
100259462	1.48808e-29	-1.08183	Down
100260698	1.92111e-29	-1.75598	Down
100242873	2.28203e-29	-5.21541	Down
100242180	2.31341e-29	-2.56702	Down
100247092	2.43068e-29	-1.95529	Down
100259623	2.48131e-29	-3.96435	Down
100246623	2.9643e-29	-2.28456	Down
100254820	3.09304e-29	-1.02146	Down
100243465	3.42832e-29	-1.16142	Down
100262403	3.50113e-29	-1.78939	Down
100853532	4.28515e-29	-2.91995	Down
100250412	4.57648e-29	-2.79144	Down
100241056	4.7503e-29	-3.12795	Down
100264783	4.91515e-29	-4.81367	Down
100253205	5.15537e-29	-1.63045	Down
100250232	7.04316e-29	-1.34345	Down
100249056	7.0549e-29	-1.62134	Down
100253129	7.62354e-29	-1.20595	Down
100253457	8.70885e-29	-2.11983	Down
100254487	8.89204e-29	-1.07241	Down
100245057	8.96427e-29	-1.66918	Down
100252799	9.38195e-29	-2.49294	Down
104881138	1.0038e-28	-7.93326	Down
100248967	1.05962e-28	-1.46582	Down
100255894	1.13407e-28	-1.31459	Down
100252538	1.35719e-28	-1.2037	Down
100255008	1.48061e-28	-2.32347	Down
100250597	1.53728e-28	-1.85284	Down
104879104	1.64532e-28	-2.99723	Down
100262963	1.77603e-28	-1.61218	Down
100245742	2.16226e-28	-1.08349	Down
100254619	2.16226e-28	-1.08349	Down
104879929	2.16418e-28	-3.56333	Down
100250795	2.22291e-28	-1.02947	Down
100255700	2.43533e-28	-1.8024	Down
100247070	2.48083e-28	-1.20578	Down
104881299	2.74335e-28	-1.22382	Down
100260732	3.28779e-28	-1.19003	Down
100242450	3.4269e-28	-1.87302	Down
100266225	3.54771e-28	-2.03277	Down
100257323	4.19771e-28	-1.51236	Down
100261084	4.55524e-28	-1.26038	Down
100261309	5.25817e-28	-1.08686	Down
100254113	5.75802e-28	-1.01606	Down
100257563	6.5144e-28	-1.07871	Down
100249059	7.2413e-28	-1.42322	Down
100260366	7.32251e-28	-1.03373	Down
100267140	7.49109e-28	-1.68125	Down
100261462	8.17634e-28	-1.3099	Down
100262138	8.25127e-28	-1.30373	Down
100242314	8.25917e-28	-1.90421	Down
100265167	9.82284e-28	-2.74593	Down
100248604	1.21099e-27	-2.82446	Down
100250904	1.31005e-27	-3.89098	Down
100260162	1.35657e-27	-1.53623	Down
100256824	1.66485e-27	-1.23135	Down
100256778	1.75271e-27	-2.4523	Down
100247451	2.19197e-27	-3.74592	Down
100258356	2.2144e-27	-1.20923	Down
100255932	2.50535e-27	-1.90196	Down
100264869	2.54116e-27	-2.65793	Down
100252474	2.54753e-27	-1.68235	Down
100244486	2.57003e-27	-2.26536	Down
100262098	2.77544e-27	-1.58435	Down
100243702	3.32993e-27	-2.85284	Down
104879008	4.16961e-27	-2.32112	Down
100263979	4.54256e-27	-1.80535	Down
100268123	5.94078e-27	-1.28649	Down
100241661	6.52941e-27	-1.0194	Down
100253472	7.21172e-27	-1.20911	Down
100265508	7.89922e-27	-2.25018	Down
100257259	9.48436e-27	-1.02383	Down
100253877	9.60275e-27	-1.19233	Down
100266380	1.01458e-26	-1.03805	Down
104882714	1.05763e-26	-1.2611	Down
100253914	1.10148e-26	-1.43061	Down
100265032	1.124e-26	-1.52548	Down
100255486	1.19492e-26	-1.33789	Down
100254793	1.33306e-26	-1.36167	Down
100260605	1.35813e-26	-1.00576	Down
100252566	1.48549e-26	-1.19819	Down
100267260	1.49356e-26	-1.57866	Down
100257411	1.61765e-26	-2.01232	Down
100262701	1.86884e-26	-5.63045	Down
100262924	1.98761e-26	-1.11814	Down
100243934	2.07567e-26	-1.22279	Down
104882253	2.10022e-26	-3.99302	Down
104879272	2.73807e-26	-4.39598	Down
100854787	2.77148e-26	-1.31666	Down
100242247	3.59956e-26	-1.66778	Down
100255452	4.12991e-26	-1.37337	Down
100258232	4.29981e-26	-1.46198	Down
100254096	4.67108e-26	-1.00498	Down
100246227	4.79215e-26	-1.85591	Down
100251443	5.31443e-26	-1.43251	Down
100248178	6.45367e-26	-4.6602	Down
100245576	6.89609e-26	-3.81367	Down
100243417	7.04373e-26	-1.2333	Down
100266812	7.5971e-26	-1.72918	Down
100265022	8.44347e-26	-1.0616	Down
100256318	9.15938e-26	-1.30555	Down
100254276	1.05727e-25	-1.0403	Down
100242545	1.08046e-25	-1.17418	Down
100266605	1.2535e-25	-1.09753	Down
100257501	1.25886e-25	-1.00884	Down
100264833	1.27753e-25	-1.89864	Down
100254880	1.29241e-25	-7.73532	Down
100253802	1.70386e-25	-2.59297	Down
100246473	2.00837e-25	-1.30476	Down
100255094	2.21452e-25	-5.56905	Down
104882717	2.4475e-25	-1.69916	Down
100252312	2.47563e-25	-1.28649	Down
100258824	2.52431e-25	-1.03507	Down
100242374	2.53668e-25	-1.91338	Down
100853566	2.53668e-25	-1.91338	Down
100262267	2.94894e-25	-1.04021	Down
100243460	3.11929e-25	-1.11528	Down
100266268	3.2149e-25	-2.37613	Down
100265762	3.37072e-25	-4.99968	Down
100253828	3.46832e-25	-1.15264	Down
100247763	4.73273e-25	-1.73289	Down
100252278	4.74601e-25	-1.14547	Down
100264238	4.94865e-25	-3.77341	Down
100264627	6.39083e-25	-1.15411	Down
100265873	6.44222e-25	-1.54386	Down
100264852	6.52938e-25	-1.30013	Down
100252760	8.13415e-25	-1.08025	Down
100253874	9.59003e-25	-6.55328	Down
100250157	1.01432e-24	-1.00287	Down
104879714	1.03985e-24	-3.40623	Down
100265139	1.12886e-24	-2.28495	Down
100254171	1.1372e-24	-2.529	Down
100262615	1.3894e-24	-2.00968	Down
100264437	1.40222e-24	-1.00032	Down
100264391	1.42277e-24	-4.30852	Down
100242451	1.4681e-24	-7.66281	Down
104880139	1.68963e-24	-3.14502	Down
100247675	1.75622e-24	-1.28062	Down
100245950	1.84672e-24	-3.74592	Down
104880302	1.95632e-24	-1.83047	Down
100233061	2.30464e-24	-1.04001	Down
100232930	2.57706e-24	-1.80594	Down
100248962	2.65736e-24	-1.85947	Down
100261993	2.95842e-24	-3.29341	Down
100259391	3.19322e-24	-1.07804	Down
100249368	4.22221e-24	-1.2263	Down
100251924	4.22586e-24	-1.79958	Down
100254436	4.36637e-24	-2.77884	Down
100254588	4.50152e-24	-1.13455	Down
100245120	4.50156e-24	-1.07511	Down
100242414	5.35485e-24	-2.35837	Down
100243491	5.53141e-24	-1.67775	Down
100262563	5.83092e-24	-1.96142	Down
100259570	6.13844e-24	-2.17477	Down
100255530	6.16922e-24	-1.22268	Down
104881430	6.29993e-24	-1.34247	Down
100254006	6.75902e-24	-1.31176	Down
100245751	7.02582e-24	-1.52281	Down
100245051	7.33628e-24	-1.1604	Down
100261483	7.96734e-24	-1.2408	Down
100255212	8.01842e-24	-2.03038	Down
100248013	9.06706e-24	-1.94165	Down
100259493	1.02879e-23	-4.26272	Down
100245013	1.04781e-23	-2.27375	Down
100267586	1.07315e-23	-1.09898	Down
100260414	1.17397e-23	-1.08217	Down
[truncated: 1,940 more rows]
