# Supplementary material for: Comparative RNA-seq based transcriptomic analysis of bud dormancy in grape
Source: BMC Plant Biol. 2017 Jan 19;17:18. doi: 10.1186/s12870-016-0960-8 (PMC5244717; doi:10.1186/s12870-016-0960-8)
Supplement: Additional file 4: Table S4. — Up and down regulated differentially expressed genes in cluster analysis. (XLSX 326 kb) [file 12870_2016_960_MOESM4_ESM.xlsx]

## Sheet: Sheet1
Table S4 Up and down regulated differentially expressed genes in cluster analysis
Gene ID	Summer vs Para (Log2 Fold)	Summer vs Endo(Log2 Fold)	Para vs Endo(Log2 Fold)
100266089	-5.92088	6.07485	11.9957
100262406	-4.96979	6.88118	11.851
100266095	-5.15036	6.63565	11.786
100243675	-5.23282	6.46111	11.6939
100232959	-4.2137	7.47309	11.6868
100264647	-4.36741	7.17499	11.5424
100266028	-5.04549	5.88563	10.9311
100247733	-9.17142	1.64431	10.8157
100247246	-3.97359	6.69958	10.6732
100240909	-2.14689	8.38109	10.528
100250301	-3.50492	6.822	10.3269
100251494	-3.50492	6.70621	10.2111
100247337	-4.38483	5.48516	9.86999
100254492	-3.85284	5.88354	9.73638
100266120	-2.04549	7.67593	9.72141
100853526	-4.96979	4.65763	9.62742
100242903	-2.63045	6.97956	9.61
100264783	-4.81367	4.71858	9.53225
100244040	-4.13295	5.15766	9.29061
100249387	-4.96979	4.24665	9.21644
100259608	-3.64786	5.53579	9.18365
100260554	-4.50492	4.63341	9.13833
100854997	-3.38483	5.7367	9.12153
100853570	-3.38483	5.64128	9.02611
100251998	-2.36741	6.59746	8.96488
100246283	-0.0454854	8.91621	8.9617
100250904	-3.89098	5.03933	8.9303
100252810	-2.72356	6.19744	8.921
100255710	-3.38483	5.17179	8.55662
100244875	-1.85284	8.3298	6.47696
100254450	-1.04549	8.25207	7.20658
100267613	-2.63045	8.24685	5.61641
100263637	-3.26788	8.20621	4.93833
100262460	-3.85284	8.17725	4.32441
100249968	-2.04549	8.15514	6.10965
100253166	-1.36741	8.14746	6.78004
100253755	-6.40304	8.08084	1.67781
100260796	-1.04549	8.03315	6.98766
100252202	-2.51942	8.02301	5.50359
100217471	-2.04549	7.99506	5.94958
100854621	-1.04549	7.90651	6.86103
100254518	-3.26788	7.79786	4.52998
100853017	-2.30182	7.79018	5.48835
100241934	-5.85284	7.78579	1.93295
100248701	-5.38483	7.77045	2.38562
104877430	-4.0629	7.75565	3.69276
100249955	-1.63045	7.72329	6.09284
100250598	-1.63045	7.66189	6.03144
100263288	-1.46052	7.59502	6.1345
100853047	-1.29341	7.52095	6.22754
100242994	-0.630447	7.50392	6.87347
100255606	0.539477	7.49881	8.03829
100265266	-1.35034	7.32583	5.97549
100264738	-0.0454851	7.30044	7.25495
100853365	-0.0454854	7.22048	7.17499
100251316	0.632587	7.21581	7.8484
100245353	-0.0454854	7.18272	7.13724
100266502	-3.87025	7.10994	3.23968
100245542	-2.08731	7.09662	5.00932
100243702	-2.85284	7.09308	4.24024
100266593	-1.72356	7.09252	5.36897
100853675	-2.63045	6.97122	4.34077
100260620	-3.87241	6.96807	3.09566
100260853	-1.91995	6.96699	5.04704
100262321	-0.723557	6.96615	6.24259
100853708	-3.38483	6.9631	3.57827
100261390	-2.04549	6.95851	4.91302
100244997	-1.63045	6.94568	5.31523
100253541	0.106518	6.92198	7.0285
104880017	-1.87556	6.88876	5.0132
100255962	-1.04549	6.85257	5.80709
100257132	-1.46052	6.84799	5.38746
100852765	-2.14785	6.80825	4.66041
100232921	-0.560059	6.80468	6.24462
100245181	-1.63045	6.80129	5.17085
100262720	-0.907982	6.73959	5.83161
100244918	-1.76169	6.71035	4.94866
100247232	-2.63045	6.58127	3.95082
100259078	-2.36243	6.56141	4.19898
100241405	-3.04549	6.54772	3.50223
104879728	-2.89656	6.5396	3.64304
100254153	-3.64786	6.51329	2.86543
104882245	-0.367413	6.50465	6.13724
100263055	-1.36741	6.47818	5.11076
100245713	-1.63045	6.47818	4.84773
100254045	-2.04549	6.4191	4.37361
100257370	-2.67775	6.35556	3.67781
100257711	-2.85284	6.35427	3.50143
100255481	-4.23282	6.32567	2.09284
100241912	-5.15036	6.32567	1.1753
100261556	-1.95238	6.29315	4.34077
100251862	-3.21541	6.28807	3.07266
100262236	-0.460523	6.28129	5.82076
100853931	-3.63045	6.26761	2.63716
100253245	-4.0629	6.2432	2.18031
100246927	-5.64786	6.2432	0.595343
100267215	0.439942	6.23528	6.67523
100248812	-1.1126	6.23285	5.12025
100255849	-1.04549	6.22579	5.18031
100246339	-0.0454854	6.20442	6.15893
100255413	-4.38483	6.20014	1.81531
100242354	-1.63045	6.19361	4.56316
100261814	-2.26788	6.1607	3.89282
100265094	-1.26788	6.15328	4.8854
100253671	-2.11949	6.15132	4.03183
100265557	-0.723557	6.14732	5.42376
104877534	-5.36741	6.13833	0.770915
100267702	-2.21541	6.12701	3.9116
100248988	-0.0454854	6.11561	6.07012
100264872	-4.23282	6.10994	1.87711
100853130	-0.0454854	6.09252	6.04704
100245997	-0.901096	6.0892	5.1881
100259991	-0.723557	6.06907	5.34551
100261105	-1.30182	6.06643	4.76461
100264253	-1.18013	6.06082	4.88068
104880896	-1.50492	6.05122	4.5463
100247148	-4.64786	6.01372	1.36586
100245576	-3.81367	5.98382	2.17015
104879779	-5.58646	5.9631	0.376636
100254094	-2.63045	5.89322	3.26277
104879770	-0.0454854	5.86625	5.82076
100259201	-1.70084	5.86489	4.16405
100258333	-5.0629	5.85618	0.793283
100262131	-0.460522	5.84031	5.37979
100259169	-1.04549	5.83877	4.79328
100252681	-2.58154	5.82763	3.24609
100233042	-1.14502	5.80671	4.66169
100264402	-3.45148	5.80508	2.35361
100247755	-3.87025	5.7996	1.92934
100245016	-3.50492	5.78218	2.27727
100257784	-4.90347	5.76768	0.864218
100252207	-3.87025	5.7407	1.87045
100257537	-3.86566	5.7401	1.87443
100262363	1.27644	5.72929	7.00573
100232888	-1.18183	5.72557	4.54374
100255972	-3.54991	5.67843	2.12851
104877303	-2.04549	5.66189	3.6164
100264209	-2.04549	5.66189	3.6164
100257463	-0.0454854	5.59776	5.55227
100245416	-2.00484	5.59045	3.58561
100267847	-4.4378	5.57653	1.13872
100853406	-2.36741	5.56459	3.19718
100267750	-2.19448	5.53889	3.34441
100256680	-1.7026	5.52358	3.82098
100253460	0.539477	5.51915	6.05863
100265712	-0.893482	5.51337	4.61989
100242337	-2.06634	5.51027	3.44393
100262204	-1.46052	5.50756	4.04704
100264391	-4.30852	5.49588	1.18736
104882038	-2.53581	5.4841	2.94829
100259623	-3.96435	5.46924	1.5049
100251624	-0.630448	5.46476	4.83431
100259342	-1.36741	5.42373	4.05632
100266833	-1.04549	5.42373	4.37825
100253941	-1.63045	5.42373	3.79328
100267818	-3.74592	5.42373	1.67781
100257918	1.12444	5.42373	6.54817
100247765	-4.58154	5.41631	0.834775
100250087	-1.04187	5.41627	4.3744
100243808	-1.51115	5.41135	3.9002
100256632	0.0385791	5.40829	5.44687
100233135	-0.115875	5.39572	5.27984
100247087	1.95451	5.38626	7.34077
100257764	-0.630448	5.34778	4.71733
100255318	-3.21541	5.34778	2.13237
100256922	-4.85284	5.34778	0.494941
100249812	0.539477	5.34778	5.88726
100256282	-3.11323	5.34177	2.22854
100261423	-1.89348	5.3321	3.43862
100261534	-4.0629	5.32567	1.26277
100242476	-1.63045	5.30825	3.67781
104878931	-6.97622	5.30825	-1.66797
100253603	-2.74592	5.28807	2.54215
100259564	-3.74592	5.26761	1.52169
100250084	-4.36741	5.26761	0.900197
100263868	-0.988902	5.25487	4.26597
100257936	-2.60736	5.24586	2.63849
100242602	-3.38483	5.2432	1.85838
100855331	-4.73897	5.24162	0.502644
100263502	-1.63045	5.22579	3.59534
100255592	-1.63045	5.22579	3.59534
100267848	-0.547985	5.22579	4.67781
100253773	-1.43251	5.21432	3.78181
100245458	-3.21541	5.20442	1.98901
100246781	2.27644	5.2001	7.47655
100256666	-1.50155	5.1872	3.68565
100262364	-0.423997	5.18272	4.75873
100244290	-1.63045	5.18272	3.55227
100258365	-3.50492	5.18272	1.67781
100258257	-4.56905	5.18272	0.613675
100259905	-1.17054	5.17939	4.00885
100246145	-1.36741	5.16623	3.79882
100249526	1.49057	5.1584	6.64897
100265136	-1.04549	5.13833	4.09284
100251539	4.27644	5.12474	9.40118
100258268	3.56502	5.1018	8.66682
100258426	-0.530912	5.1018	4.57089
100253840	-1.67662	5.07769	3.40107
100255269	-1.72008	5.07088	3.3508
100855299	-0.0454854	5.06907	5.02358
100267406	-3.38483	5.06263	1.67781
100262247	-4.38483	5.06263	0.677805
104879789	-4.76334	5.06263	0.299293
100257608	-6.38483	5.06263	-1.3222
100257716	-1.09279	5.04522	3.95243
100261545	-3.40304	5.04522	1.64218
100243519	-1.96586	5.01853	3.05267
100247822	1.24997	4.99815	6.24812
104881276	-2.26788	4.97963	2.71175
104882624	-0.0454854	4.97122	4.92573
100232950	0.0186452	4.96791	4.98656
100262274	-3.64786	4.9631	1.31524
100248431	1.41395	4.95502	6.36897
100253501	-2.69756	4.95302	2.25546
100257354	-3.21541	4.91969	1.70428
100855306	-1.04549	4.90386	3.85838
100246645	-0.247119	4.90121	4.65409
100263939	-2.04549	4.89322	2.84773
100255526	-1.70845	4.88876	3.18031
100258771	-2.50492	4.88284	2.37792
100259493	-4.26272	4.88249	0.619773
100267696	-2.85748	4.85989	2.00241
100263061	-5.15036	4.85618	-0.29418
100260266	-2.7358	4.8438	2.108
100253483	-1.95326	4.8408	2.88754
100260059	-2.63045	4.83877	2.20832
104879735	-1.72998	4.8348	3.10482
100244140	1.06999	4.83449	5.90449
100251407	-0.0454854	4.82483	4.77934
100251538	-0.668118	4.81568	4.14757
100258294	2.17691	4.81479	6.9917
104882627	-1.10962	4.79264	3.68302
104878769	-2.36741	4.78218	2.41477
100249839	-0.0454852	4.7656	4.72012
100265574	-0.460523	4.76282	4.3023
104880621	-2.26788	4.76282	2.49494
100249257	-2.18299	4.75891	2.57593
100254126	-0.691814	4.75586	4.06405
100247568	-1.23617	4.75176	3.51559
100256566	0.276443	4.73526	5.01171
104878823	-1.04549	4.72329	3.67781
100248576	-1.85284	4.72329	2.87045
100247374	-3.56905	4.72329	1.15424
100253955	-1.04549	4.72329	3.67781
100267567	0.302438	4.71468	5.01712
100247224	-1.21541	4.66189	3.44648
100255500	-2.63045	4.66189	2.03144
104881936	-2.85284	4.66189	1.80905
100257481	-0.669976	4.65665	3.98668
100254834	-0.719421	4.65517	3.93575
104880185	-3.12184	4.64543	1.5236
100259740	1.63259	4.63618	6.26877
100241516	-2.50492	4.63018	2.12526
100259348	-1.90531	4.62899	2.72369
100265438	-0.868607	4.62771	3.75911
100244000	0.954515	4.61406	5.56858
104882328	-1.63045	4.59776	2.96731
100242017	-4.50492	4.59776	0.0928431
100242238	-0.93857	4.58836	3.64979
100251137	-0.23813	4.58364	4.34551
100245607	-2.11587	4.58097	2.4651
100260817	0.331369	4.53773	4.8691
100265188	-1.64412	4.53261	2.88848
100244010	-1.04549	4.53065	3.48516
100263656	-4.21541	4.53065	0.315235
100255502	0.954515	4.52185	5.47636
100245905	-1.89348	4.51684	2.62336
100243225	1.53948	4.50756	6.04704
100256784	-2.46228	4.50635	2.04407
100259199	-1.36741	4.48563	3.11821
100244163	-3.09611	4.47052	1.37441
100252075	-0.267117	4.46663	4.19951
100243607	-0.73018	4.46379	3.73361
100264870	1.53948	4.46026	5.99973
100232915	-0.530912	4.46026	3.92934
100250130	-1.04549	4.46026	3.41477
104881762	-4.21541	4.46026	0.244846
100853603	-1.29854	4.45537	3.15682
100853363	-2.68107	4.43426	1.75319
100855149	-1.04549	4.42373	3.37824
100267452	0.213901	4.41103	4.62493
100252774	-0.630448	4.40943	3.77898
100241227	-1.24811	4.40124	3.15313
100261442	0.954515	4.38626	5.34077
100259715	-4.50492	4.38626	-0.118662
104882497	-2.6644	4.38625	1.72186
100245433	-2.34927	4.37673	2.02747
100853648	-4.02734	4.37099	0.343651
100257402	-3.06538	4.36928	1.3039
100261661	0.954515	4.36715	5.32166
100255423	-1.82899	4.35861	2.52961
100248069	-2.74592	4.35427	1.60834
104879662	-0.0454854	4.34778	4.3023
100266913	-0.367413	4.34778	3.98037
100247874	-1.36741	4.34778	2.98037
100249028	-2.47335	4.34592	1.87258
100250571	-0.88502	4.34573	3.46071
100232882	0.217549	4.34127	4.55882
100262076	-2.85284	4.33473	1.48188
100262112	1.04198	4.31765	5.35963
100244413	-0.388373	4.31021	3.92183
100242264	-1.63045	4.30825	2.67781
100268029	-0.367413	4.30825	3.94084
100259038	-1.04549	4.30825	3.26277
100259062	-1.29341	4.30825	3.01484
100262515	-2.50492	4.30825	1.80334
100259788	-1.25961	4.29375	3.03414
100257018	-1.63045	4.28807	2.65763
100253480	-3.94072	4.28597	0.345251
100260304	-0.630448	4.28129	3.65084
100264762	-0.0454854	4.26761	4.22213
100246080	-0.551671	4.25862	3.70695
100252896	-0.723557	4.25519	3.53163
100250476	-1.32677	4.25149	2.92472
100248178	-4.6602	4.24685	-0.413343
100247063	2.02776	4.24333	6.27109
100242457	3.56502	4.24266	7.80768
100263955	-1.06044	4.24162	3.18118
100240833	-1.08988	4.23899	3.14911
100233114	0.804797	4.23843	5.04323
100243789	-0.85284	4.23636	3.38352
100244414	-0.580522	4.2327	3.65218
100259839	-3.13295	4.22579	1.09284
100255435	-3.21541	4.22579	1.01038
100257779	-1.95238	4.22579	2.27341
100262162	-2.74592	4.22579	1.47987
100253175	-0.782451	4.22579	3.44334
100249738	-1.01901	4.22579	3.20678
100249884	0.189673	4.2081	4.39778
100257151	-2.00326	4.20607	2.20282
100853532	-2.91995	4.19722	1.27727
100247208	-1.46052	4.19722	2.7367
100248134	-0.982964	4.19477	3.21181
100247586	0.0369774	4.1924	4.22938
100260675	-1.30852	4.19144	2.88292
100263561	-0.134419	4.18903	4.05461
100250047	-1.63045	4.18272	2.55227
104882577	-0.547985	4.18272	3.63474
100251668	3.27644	4.16513	7.44157
100253914	-1.43061	4.14905	2.71845
100252265	0.439942	4.13833	4.57827
100256587	-4.99968	4.13833	-0.861354
100265919	-2.29341	4.12701	1.8336
100248706	-1.81334	4.12293	2.30959
100258718	-3.61877	4.11909	0.50032
100852749	-1.78245	4.10795	2.3255
100261203	-2.47175	4.10411	1.63236
100232951	-0.919954	4.09956	3.1796
100267335	1.95451	4.09252	6.04704
100250554	-1.66982	4.09087	2.42105
100248364	-1.95238	4.08084	2.12847
100251586	-1.45818	4.07121	2.61303
100266306	-1.98811	4.06276	2.07465
100255020	0.289434	4.06009	4.34952
100254306	-2.17477	4.05719	1.88242
100242729	-2.25494	4.05719	1.80225
104879009	-0.630448	4.05719	3.42674
104880067	-2.74592	4.04522	1.29929
104878851	-3.21541	4.04522	0.829809
100264193	-4.71791	4.04522	-0.672692
104881840	-0.0454854	4.04522	3.99973
100255249	-1.63045	4.04522	2.41477
104880348	-4.63045	4.04522	-0.585229
100260227	-1.12349	4.04522	2.92173
104882253	-3.99302	4.03141	0.0383949
100252097	-1.36741	4.02707	2.65966
100243761	0.395088	4.01968	4.41477
100266209	-0.782451	4.0128	3.23035
100251524	-0.723557	4.00968	3.28612
100264075	0.954515	3.99631	4.95082
100246778	-5.01127	3.99631	-1.01496
100245950	-3.74592	3.99631	0.250384
100263537	-3.11112	3.98888	0.877764
100855168	1.36955	3.98382	5.35337
100246287	-0.303797	3.9816	3.67781
100264754	0.276443	3.97122	4.24766
100244020	-1.95238	3.96276	2.01038
100266308	-1.9961	3.95818	1.96208
100252428	-1.04549	3.94568	2.9002
100257377	-2.04549	3.94568	1.9002
104878485	-2.36741	3.94568	1.57827
104877807	-2.85284	3.94568	1.09284
100265436	-3.21541	3.94568	0.730273
100242530	-3.21541	3.94568	0.730273
104881851	-0.0454854	3.94568	3.9002
100264865	-2.21541	3.94568	1.73027
100246593	-1.5965	3.94088	2.34438
100853219	-1.95463	3.935	1.98037
104880766	-2.99968	3.93274	0.933062
100260250	-1.07791	3.93156	2.85366
104882027	-1.46052	3.9284	2.46788
100247026	0.34743	3.91255	4.25998
104881118	0.249971	3.89914	4.14911
100257634	-0.367413	3.89322	3.5258
104877593	-1.21541	3.89322	2.67781
100260694	1.20605	3.88464	5.09069
100246483	-1.29341	3.87979	2.58638
100254080	0.683867	3.87701	4.56088
100255300	0.0614303	3.874	3.93543
100242374	-1.91338	3.87168	1.9583
100243597	-0.958022	3.86465	2.90662
100854483	-0.691848	3.86269	3.17085
100257326	-1.36741	3.86235	2.49494
100249666	-0.685229	3.85571	3.17048
100261123	-2.94333	3.84741	0.904081
100262839	-1.38012	3.84367	2.46355
100249816	-0.660195	3.84223	3.18204
100258306	-0.0454854	3.83877	3.79328
104879196	-0.630448	3.83877	3.20832
100255447	-0.630448	3.83877	3.20832
104881084	-1.04549	3.83877	2.79328
100853642	-2.04549	3.83877	1.79328
104879917	-2.85284	3.83877	0.985928
104880947	-3.21541	3.83877	0.623358
104880361	-3.21541	3.83877	0.623358
100853470	-3.50492	3.83877	0.333851
100256464	-4.36741	3.83877	-0.528645
100266893	-4.63045	3.83877	-0.79168
100244418	-2.00896	3.83321	1.82425
100265609	-1.12795	3.83223	2.70428
100263839	0.413946	3.82864	4.24259
100246305	-0.85284	3.82683	2.97399
100264074	-2.01885	3.81144	1.79259
100232875	-2.91995	3.80887	0.888912
100260981	-0.682915	3.80761	3.12469
100242646	-0.0454851	3.80587	3.76038
104882375	-2.23311	3.80129	1.56818
100252376	0.276443	3.79368	4.07012
100243444	0.430953	3.79296	4.22392
104879960	0.413946	3.78742	4.20137
104879285	-0.630448	3.78218	3.15174
100247060	-2.01949	3.78218	1.76269
100246547	-0.0137763	3.77967	3.7659
100854716	-4.28894	3.77879	-0.510153
100258695	-1.45684	3.77628	2.31945
100263838	-0.0454854	3.76282	3.71733
104881131	-3.36741	3.76282	0.395406
100256457	-0.587635	3.75644	3.16881
100854924	-0.745925	3.7512	3.00527
100253435	-0.823093	3.74036	2.91727
100248319	-2.17875	3.73872	1.55997
100252842	0.954515	3.73824	4.69276
100263074	-0.981613	3.73648	2.75487
100242048	-2.76795	3.73526	0.967312
100246160	0.954515	3.7296	4.68412
100267863	1.36821	3.72598	5.09419
100262565	-0.993018	3.72329	2.73027
100245918	-0.504917	3.72329	3.21837
100246256	-1.63045	3.72329	2.09284
104877392	-1.85284	3.72329	1.87045
100253350	-2.30852	3.72329	1.41477
100254632	4.18333	3.72062	7.90395
100265774	-2.19891	3.69135	1.49243
100241024	-0.127947	3.68507	3.55712
100264655	-3.06538	3.68265	0.617264
100256628	-0.51497	3.66671	3.15174
100265508	-2.25018	3.66647	1.4163
100247390	-2.10438	3.66189	1.55751
104877598	0.954515	3.66189	4.6164
100267121	-3.24427	3.65618	0.411911
100249081	-1.91995	3.6514	1.73144
100263506	-2.01511	3.6514	1.63629
100242816	-2.61027	3.6514	1.04113
100243480	-1.03141	3.64165	2.61024
100247073	-1.63045	3.64083	2.01038
100242618	-2.81367	3.63817	0.824504
100246479	-1.04549	3.61945	2.57397
100252443	-2.65247	3.60581	0.953334
100855285	-0.956181	3.60436	2.64818
100249800	-0.549958	3.60081	3.05085
104881397	-2.36741	3.59776	1.23035
100247927	-1.91995	3.59776	1.67781
104879773	-1.72356	3.59776	1.8742
100264593	-1.74592	3.59776	1.85183
100264543	-0.0152706	3.5889	3.57363
100245631	-1.52353	3.58836	2.06483
100255572	-4.09611	3.58836	-0.50775
100233065	-0.802915	3.57573	2.77282
100245269	-2.18597	3.56764	1.38167
100261251	-0.715694	3.56663	2.85094
100241061	-2.36741	3.56459	1.19718
100248616	-2.56905	3.56459	0.995546
100267686	0.0561548	3.56436	3.62052
100267967	-1.00407	3.55846	2.5544
100254264	-2.09993	3.55683	1.4569
100259329	-1.77025	3.55431	1.78406
100264597	-1.91995	3.55337	1.63341
100257005	-0.731789	3.55273	2.82094
100241164	1.53948	3.54583	5.08531
100262148	-2.18299	3.54432	1.36133
100261706	-0.723557	3.54432	2.82076
100244403	-1.54298	3.54272	1.99973
100267178	-0.318504	3.54205	3.22355
100244656	-2.00484	3.53826	1.53342
104881268	-1.35073	3.53577	2.18503
104880018	-0.630448	3.53065	2.9002
100265923	-2.50492	3.53065	1.02573
100247121	-0.367413	3.53065	3.16323
100263534	-1.3003	3.5181	2.2178
104880107	0.641276	3.51389	4.15516
100264006	-0.706396	3.51196	2.80556
100253234	-1.81807	3.50756	1.68949
100853379	-1.04549	3.50756	2.46208
104879399	-2.54799	3.50756	0.959576
104881464	-3.54799	3.50756	-0.040424
100263585	-2.92084	3.50252	0.581682
100260200	-1.04549	3.5009	2.45541
100265929	-0.367413	3.49588	3.12847
100266219	-1.74592	3.49588	1.74996
100262082	-4.02277	3.49588	-0.526885
100250613	-1.44542	3.49588	2.05046
100268054	2.53948	3.49588	6.03536
104879780	-1.85284	3.4841	1.63126
100243099	-0.860071	3.47396	2.61389
104880783	-2.16096	3.46026	1.29929
100249528	-1.40806	3.46026	2.0522
104881177	-1.36741	3.46026	2.09284
100244057	-2.36741	3.46026	1.09284
104880155	-2.74592	3.46026	0.714331
100245225	-3.21541	3.46026	0.244846
100250641	-3.57687	3.46026	-0.116611
100245838	-2.62751	3.44433	0.816822
100250927	0.632587	3.44211	4.0747
100242647	-0.408055	3.43531	3.02725
104880711	-0.723557	3.43111	2.70755
100250591	-3.14982	3.43111	0.281288
104879286	-1.08988	3.41445	2.32457
100267062	-0.460523	3.41135	2.95082
104881471	-0.460523	3.41135	2.95082
100241750	0.498836	3.40992	3.90876
100233023	0.102613	3.40831	3.51092
104878982	-0.316787	3.40447	3.08768
100249563	-1.49294	3.39314	1.9002
100260595	-0.630448	3.39025	2.7598
100246047	0.571186	3.38955	3.96074
100853980	-1.95976	3.38917	1.42942
100249077	-0.00986108	3.38811	3.37824
100266552	-0.0454852	3.38626	3.34077
100264835	-1.12795	3.38178	2.25383
100261301	-0.613933	3.38143	2.7675
100246968	-0.884064	3.38077	2.49671
100267875	0.439942	3.37537	3.81531
100265103	0.387474	3.37496	3.76244
100263182	-0.659303	3.37238	2.71308
100263996	-1.67352	3.37238	1.69887
100241338	-2.11587	3.37099	1.25511
100263223	-2.24712	3.37099	1.12387
100233073	-0.85284	3.36928	2.51644
100261299	-1.92381	3.36375	1.43994
100257277	-0.0905733	3.36317	3.2726
104881107	-0.0454854	3.36072	3.31523
100250580	-0.859072	3.35871	2.49964
100267013	-0.644947	3.35132	2.70637
100246403	-0.999146	3.34374	2.3446
100249219	-1.78245	3.34344	1.56099
100241765	0.369552	3.33702	3.70657
100255489	-0.314672	3.33674	3.02207
100253688	0.561046	3.33631	3.89736
100254138	-0.757095	3.33262	2.57553
100232865	-1.99968	3.32815	1.32847
100256165	0.463528	3.32548	3.78901
100246240	-0.450742	3.32548	2.87474
100244297	-1.69756	3.32344	1.62588
100247789	-1.60907	3.32311	1.71403
100243039	-0.123488	3.31713	3.19364
104882675	-2.36741	3.30825	0.94084
104882149	-2.91995	3.30825	0.388299
100265127	-1.04549	3.30825	2.26277
100251106	-1.74592	3.30825	1.56233
100260185	-0.823093	3.30825	2.48516
104882278	-2.54799	3.30825	0.760267
104881563	-2.70845	3.30825	0.599803
100248586	-3.61703	3.29033	-0.326696
100251128	-0.291242	3.28866	2.99741
100242686	-2.0815	3.28526	1.20375
100261507	-3.80037	3.28129	-0.519087
100240972	-2.38534	3.27788	0.892544
100260248	-0.705694	3.27634	2.57065
100251138	0.571186	3.27298	3.84416
100232985	-1.21734	3.27108	2.05374
100260647	-1.04549	3.25381	2.20832
100258248	-1.46052	3.25381	1.79328
100263357	-6.01511	3.25381	-2.76131
100252177	-0.334992	3.25381	2.91881
100259237	-0.820611	3.25008	2.42947
100256411	-1.61317	3.24984	1.63667
100254797	-0.85284	3.24894	2.3961
100254982	-0.673517	3.24875	2.57524
100257517	-0.226597	3.24778	3.02119
104879424	-5.01818	3.24266	-1.77551
100255741	-2.19435	3.23682	1.04247
100259653	-1.23311	3.23519	2.00208
100242884	-0.35034	3.23077	2.88043
100258938	-0.975096	3.22983	2.25473
100245224	-0.336386	3.2276	2.89121
100242133	-1.74592	3.22579	1.47987
100264158	0.06143	3.22579	3.28722
100262641	-1.17794	3.21925	2.04131
100257690	-1.96832	3.2187	1.25038
100257032	-1.84618	3.2065	1.36032
100255611	-2.36027	3.20468	0.844411
100241366	-1.73938	3.20061	1.46123
100263932	-2.05447	3.2001	1.14563
100254980	-1.73306	3.19778	1.46471
100267631	-1.67775	3.19144	1.51369
100251435	-3.21868	3.18895	-0.0297241
104880913	1.95451	3.18272	5.13724
104881112	-0.779311	3.18082	2.40151
100257308	0.542074	3.17526	3.71733
100240897	2.63778	3.17458	5.81236
100245337	-0.0144584	3.17245	3.158
100249231	-1.52313	3.16997	1.64684
100260525	-0.0454852	3.16808	3.12259
100241450	-1.46052	3.16808	1.70755
100243938	-0.621459	3.16276	2.5413
100245111	-0.384071	3.16256	2.77849
100243529	-0.138594	3.16217	3.02358
100256270	-0.872216	3.14942	2.2772
100247840	3.99891	3.14922	7.14813
100244435	-0.715337	3.14242	2.42708
100266572	-1.64994	3.142	1.49206
104881257	-1.29341	3.14154	1.84813
100252897	0.954515	3.13833	4.09284
100265130	-0.630448	3.13833	2.50788
104882282	-2.36741	3.13833	0.770915
100262108	-0.996575	3.13833	2.14175
100245736	-2.59248	3.13598	0.543504
100254372	0.709075	3.13472	3.84379
100251134	-0.0454852	3.13047	3.08498
100240811	-3.05447	3.12928	0.0748086
100262761	-0.772402	3.12812	2.35572
100252818	3.76187	3.12539	6.88726
100264240	1.62747	3.12439	4.75186
100250237	-0.51299	3.12266	2.60967
100260043	-1.60993	3.11832	1.5084
100853651	-1.04549	3.11815	2.07266
100258269	-3.02277	3.11561	0.0928426
100252878	-2.07271	3.11408	1.04137
100246736	-0.689341	3.10987	2.42053
100264489	-1.66019	3.10795	1.44776
100264043	0.421083	3.10715	3.52823
100264156	0.828984	3.10516	3.93415
100255607	0.606591	3.10516	3.71175
100251865	-0.634999	3.10242	2.46742
100251716	0.0304637	3.0999	3.13037
100268097	-1.442	3.09727	1.65526
100261188	-1.75244	3.09526	1.34282
100242434	-1.20595	3.08429	1.87834
100252301	-0.631993	3.08156	2.44957
100255831	-0.462352	3.08138	2.61903
100252953	-0.82823	3.08032	2.25209
100266234	-0.637093	3.08022	2.44313
100247259	-0.121836	3.07829	2.95645
100256618	-1.96302	3.07693	1.1139
100853097	-2.59944	3.07346	0.474024
100253615	-1.27711	3.07199	1.79487
100257440	-1.56333	3.07121	1.50788
104880694	0.0989045	3.06794	3.16684
100245440	-3.53487	3.06724	-0.467625
100246742	0.954515	3.05994	4.01445
100250322	-1.16332	3.05947	1.89615
100243092	-1.4378	3.05719	1.61939
100258950	-2.73354	3.05587	0.322325
100260919	-0.798602	3.05379	2.25519
100264999	-2.43505	3.04906	0.614009
100246936	0.954515	3.04522	3.99973
100245240	-1.19233	3.04522	1.85289
100252914	-3.68383	3.04522	-0.638616
100254510	0.106518	3.04522	3.15174
104880704	0.18584	3.04165	3.22749
100251455	-0.723557	3.03879	2.31524
100259585	-0.345045	3.0378	2.69276
104882242	-0.687438	3.0378	2.35036
100241396	-2.4378	3.03557	0.597765
100256072	-2.94434	3.0291	0.0847606
100245086	-0.893482	3.02585	2.13237
100852683	-1.53091	3.02585	1.49494
100853633	-2.1126	3.02213	0.909535
100263495	-0.936484	3.022	2.08552
100233018	-0.28288	3.01493	2.73205
104880981	-3.85284	3.0128	-0.840043
100247320	0.20583	3.00819	3.21402
100255449	-0.554499	3.00774	2.45325
100242235	-1.43251	3.00774	1.57524
100242785	-0.919954	3.00458	2.08462
100255894	-1.31459	3.00356	1.68897
100259648	-1.23272	3.0017	1.76898
100267216	-0.674967	3.00098	2.32601
100254244	-0.348406	3.00096	2.65255
100263051	-1.68983	3.0009	1.31107
100252584	-0.742341	2.99631	2.25397
100853376	-2.46052	2.99631	0.535786
100265866	-1.50005	2.99077	1.49072
100246642	-0.910326	2.99023	2.0799
104881552	-2.8733	2.98632	0.113021
100259827	-0.593118	2.98579	2.39267
100261537	0.127846	2.98405	3.1119
100259275	-1.50492	2.97963	1.47471
100243352	-1.8483	2.97472	1.12642
100252977	0.244022	2.97352	3.21754
100260913	0.157542	2.96819	3.12573
100254426	0.322247	2.96276	3.285
100241875	-0.770625	2.95825	2.18762
100232930	-1.80594	2.95182	1.14588
104879536	-0.782451	2.94568	2.16323
100241005	-1.04549	2.94568	1.9002
104881910	-2.70845	2.94568	0.237233
100256513	0.954515	2.94568	3.9002
100241439	-1.36741	2.94568	1.57827
104879022	-2.95238	2.94568	-0.00669298
100260297	-3.13295	2.94568	-0.187265
100257280	-0.723557	2.94568	2.22213
100249324	2.53948	2.94568	5.48516
100246012	-2.25494	2.942	0.687059
100254118	-0.166792	2.93843	2.77164
100266592	-0.737363	2.93773	2.20037
100251782	-2.08845	2.93487	0.846416
100248962	-1.85947	2.93232	1.07285
100855091	0.246824	2.93121	3.17803
100242998	0.709402	2.93033	3.63974
100247965	-0.352146	2.92932	2.57717
100255790	0.727104	2.92543	3.65254
100264238	-3.77341	2.91969	-0.853718
100241637	-0.23813	2.91594	2.67781
100244374	-0.334992	2.91482	2.57983
100267586	-1.09898	2.91326	1.81428
100267585	-1.20898	2.91232	1.70334
100262201	-1.98408	2.91092	0.926833
100251004	-0.71291	2.90885	2.19594
100243772	-1.24157	2.90885	1.66727
100251930	-0.91398	2.89968	1.9857
100254697	-1.44403	2.89806	1.45403
100264177	-3.28048	2.89412	-0.386365
100263564	-4.25494	2.89322	-1.36172
104881661	0.376748	2.88922	3.26597
100265515	-2.04549	2.88556	0.840077
100232960	-0.0952383	2.88475	2.78952
100241171	-0.912219	2.88376	1.97154
100241056	-3.12795	2.88376	-0.244192
100251485	-4.03657	2.8834	-1.15317
100263272	-1.44509	2.87836	1.43327
100242243	0.620514	2.87651	3.49702
100257863	-0.630448	2.87529	2.24485
104882536	-2.16096	2.87529	0.714331
100262961	-0.970197	2.87407	1.90387
100248834	-0.561127	2.87369	2.31256
100266786	-1.49529	2.87353	1.37824
104880872	0.0785036	2.87104	2.94955
100251924	-1.79958	2.8699	1.07033
100264536	-1.46052	2.86678	1.40626
100242547	-1.5393	2.86347	1.32417
100852866	-0.538189	2.86311	2.32492
104879908	-1.18299	2.86079	1.67781
104880835	-2.59568	2.85454	0.258853
100262100	0.162341	2.85165	3.01399
100245197	-0.270384	2.84896	2.57858
100260318	-1.76169	2.84667	1.08498
100259070	-0.552445	2.8446	2.29215
104881913	-1.51115	2.84404	1.33289
100266416	-1.92607	2.84188	0.915806
100248807	-2.90347	2.83877	-0.0646986
100265056	1.53948	2.83877	4.37824
100251688	-1.14677	2.83675	1.68998
100259834	-0.98357	2.83239	1.84882
100249054	-0.317565	2.83089	2.51333
100249883	-0.682915	2.82638	2.14347
100243927	-1.32559	2.82283	1.49723
104882284	3.56502	2.8164	6.38142
100250230	1.27644	2.8164	4.09284
100245606	-0.417308	2.8156	2.39829
100267884	0.670722	2.81444	3.48516
100244387	-0.276811	2.81444	2.53763
100259819	0.851421	2.81389	3.66531
100246006	2.51348	2.8123	5.32578
100267208	-0.630448	2.81075	2.18031
100250140	0.505208	2.81075	3.31596
100256123	-1.00896	2.80934	1.80038
100249381	-0.453675	2.80761	2.35393
100256996	0.0419775	2.80575	2.84773
100257429	-1.11949	2.80528	1.6858
100253412	0.12444	2.80129	2.92573
100253668	-1.12349	2.80129	1.67781
100245541	-0.460523	2.80129	2.34077
100256781	-1.26788	2.80129	1.53342
100262529	-0.349101	2.80129	2.45219
100244251	-1.51551	2.79924	1.28373
100260560	-1.12471	2.79884	1.67413
100259904	-0.221335	2.79804	2.57671
104881174	-2.27329	2.79729	0.524
100251233	-1.63045	2.79368	1.16323
100248543	-0.59023	2.79344	2.20321
100244949	-0.460523	2.79177	2.33125
104881648	-1.59568	2.7904	1.19472
100252276	-1.46052	2.78603	1.3255
100249209	-1.76985	2.78469	1.01484
100257457	-0.657289	2.77974	2.12245
100248425	-1.09495	2.77815	1.6832
100264758	-0.0929638	2.77336	2.6804
100241460	-0.206258	2.77183	2.56557
100246709	-0.541117	2.77175	2.23063
104880701	0.195523	2.76881	2.96433
100258725	-1.22808	2.76838	1.5403
100267346	-1.38759	2.76666	1.37907
100263309	-2.36741	2.76282	0.395406
100251099	-0.644947	2.76282	2.11787
100256381	-0.169954	2.76268	2.59273
100242117	-1.75011	2.76109	1.01098
100246366	-1.51497	2.75982	1.24485
104880856	-0.677753	2.75891	2.08116
104881566	-3.00896	2.755	-0.25396
100257464	-0.0454851	2.75077	2.70529
100266408	-0.460522	2.74976	2.28924
100264507	-4.13869	2.74887	-1.38982
100252904	0.0215436	2.74511	2.76665
100244152	-2.28649	2.74499	0.458492
100259687	-3.5158	2.74319	-0.772615
100246939	-0.926113	2.74296	1.81684
104881701	-0.551338	2.74129	2.18995
104882302	-2.04549	2.74036	0.694879
100261649	-0.673516	2.73418	2.06066
100247732	-0.268627	2.73374	2.46512
100246802	-0.895982	2.73336	1.83738
100258038	-2.03221	2.72832	0.696111
100852628	-1.69773	2.72707	1.02933
100260870	-0.0855627	2.72667	2.64111
100245655	1.27644	2.72329	3.99973
100249421	-0.723557	2.72329	1.99973
100852645	-1.18299	2.72329	1.5403
100241568	1.17691	2.72329	3.9002
100254636	-1.99302	2.72329	0.730273
100246166	-3.73281	2.72329	-1.00952
100258690	-0.500051	2.72329	2.22324
100266247	-1.85284	2.72329	0.87045
100244621	-2.18299	2.72329	0.540302
100261252	-1.95238	2.72329	0.770915
100252228	-2.15636	2.72187	0.565509
100255734	0.108103	2.7206	2.8287
100266263	2.35039	2.71719	5.06758
100245407	0.149863	2.71381	2.86367
100266298	-0.313591	2.71309	2.3995
100244715	-0.476305	2.70976	2.23346
100250717	-0.597222	2.70805	2.11083
100254504	-1.50592	2.70296	1.19704
100254640	-3.42288	2.70289	-0.71999
100258264	-2.63247	2.69884	0.0663704
100261743	-0.137931	2.69652	2.55859
100241641	-2.36741	2.69632	0.32891
100265761	2.09202	2.69012	4.78214
100250419	-0.515853	2.68628	2.17042
100248120	0.0800455	2.68265	2.76269
100254013	-0.504917	2.68265	2.17773
100257798	-1.88679	2.68265	0.795862
100249745	-0.955688	2.68123	1.72554
100253729	-0.0643446	2.67667	2.61233
100242214	-0.30852	2.67438	2.36586
104881332	-2.93301	2.67438	-0.25863
100266262	-2.02124	2.67438	0.653143
100250227	-0.802214	2.67266	1.87045
100256390	-0.167921	2.66726	2.49934
100267914	0.954515	2.66189	3.6164
100240994	-1.36741	2.66189	1.29448
104880802	-1.18299	2.6577	1.47471
100245102	-1.58154	2.6529	1.07136
104879254	-3.38788	2.6529	-0.734976
100249746	-0.392584	2.65232	2.25974
100248594	-1.32866	2.65203	1.32337
100249385	-0.7949	2.6445	1.8496
100243388	-1.10438	2.64295	1.53857
104882556	-1.71082	2.64215	0.931333
104877583	-0.0454854	2.64083	2.59534
100251502	0.317085	2.64083	2.95791
100254406	-1.54799	2.64083	1.09284
100246525	4.82805	2.64083	7.46888
100254598	-0.88115	2.63925	1.7581
100256015	-0.444207	2.63848	2.19427
100248253	-1.20595	2.63583	1.42988
100262559	-1.06044	2.63551	1.57508
100252570	-1.09611	2.63475	1.53864
100263289	0.387474	2.63137	3.01884
104880495	-0.886788	2.63018	1.74339
100257231	0.0800457	2.63018	2.71023
100241784	-1.68291	2.62661	0.943699
100267588	-2.13384	2.62646	0.492623
104877740	-0.530912	2.62375	2.09284
104879818	-2.58154	2.62375	0.0422166
100245739	-0.889366	2.62111	1.73174
100242029	-0.604912	2.61832	2.01341
100262194	-0.25916	2.61347	2.35431
100259620	-2.61266	2.61311	0.00044921
100245811	-2.39341	2.61178	0.218374
100262591	-1.31352	2.60937	1.29585
100264308	-1.55144	2.60688	1.05545
100260432	-0.218124	2.60441	2.38629
100242322	-2.87838	2.6043	-0.274073
100852901	-0.00262985	2.59968	2.59705
100245839	-0.871069	2.59913	1.72806
100241023	-0.927834	2.59829	1.67045
100251088	-2.16096	2.59776	0.436797
100253645	-2.21541	2.59776	0.382349
104881466	-3.04549	2.59776	-0.447726
104881153	-0.367413	2.59776	2.23035
100245030	-2.07523	2.59776	0.522527
100265878	-1.00034	2.59714	1.59679
100244902	0.223478	2.59189	2.81537
100263076	-0.172721	2.59123	2.41851
100264717	-3.98408	2.58899	-1.3951
100253439	0.401974	2.58458	2.98656
100262742	-1.03245	2.58455	1.5521
100242926	-0.334992	2.57958	2.24458
100251811	-2.03504	2.57744	0.542396
100257768	-0.530912	2.57129	2.04038
100853839	-0.723557	2.57129	1.84773
100264798	1.30815	2.56896	3.87711
100256326	-0.420463	2.56826	2.1478
100243866	3.65495	2.56717	6.22213
100261839	-0.65902	2.56658	1.90756
100245964	0.768102	2.56575	3.33385
100250730	-1.22606	2.56235	1.3363
100258584	-1.23663	2.56011	1.32349
100249741	-1.09452	2.55959	1.46506
100244782	0.276777	2.5562	2.83298
100260557	0.264231	2.55559	2.81982
104877571	1.17691	2.55337	3.73027
104882472	1.53948	2.55337	4.09284
100249723	0.539477	2.55337	3.09284
100250422	-0.386223	2.55088	2.16466
100260935	0.176908	2.55014	2.72705
100262450	-0.776299	2.54952	1.77322
100257434	-0.0454852	2.53688	2.49139
100261799	0.954515	2.53065	3.48516
104882765	-2.21541	2.53065	0.315235
104880370	-3.15401	2.53065	-0.623364
100257229	-0.045485	2.53065	2.48516
100264038	-0.226057	2.53064	2.30459
100262482	-2.26788	2.53064	0.262768
100245477	-0.208791	2.52678	2.31799
100263658	-0.51783	2.52611	2.00828
100256592	-0.65881	2.52482	1.86601
100259848	-1.28649	2.52439	1.23789
100253881	-0.334992	2.52299	2.188
100245451	0.0894441	2.52244	2.61189
100242144	-2.29027	2.52161	0.231339
100853391	-1.12847	2.51976	1.39128
100268098	-0.308519	2.51684	2.20832
100245654	-1.05801	2.51458	1.45657
100253698	-0.705694	2.51238	1.80668
100262926	-1.44403	2.51179	1.06775
100256829	0.413947	2.51179	2.92573
100240944	-0.912219	2.5103	1.59808
100853082	-2.04549	2.50756	0.462076
104878830	-1.63045	2.50756	0.877114
100255755	-1.98408	2.50756	0.523477
100257837	2.05761	2.50193	4.55954
100247960	-1.24104	2.50154	1.26051
100242508	-2.14502	2.5009	0.355877
100264439	-3.44741	2.50019	-0.947218
100264066	0.632587	2.49939	3.13198
100254231	-1.43287	2.4986	1.06573
100855373	-2.18299	2.49822	0.315235
100262963	-1.61218	2.49787	0.885685
100242853	-1.86365	2.49773	0.634084
100250606	-0.928128	2.49588	1.56775
104877486	-2.25494	2.49588	0.240941
100249373	-0.782451	2.49196	1.70951
100854830	-0.399122	2.49196	2.09284
100854929	-2.04349	2.49179	0.448301
100267284	0.556755	2.48972	3.04648
100250015	-1.40538	2.48883	1.08344
100254475	-1.5985	2.48738	0.888874
100242700	-0.85284	2.48706	1.63422
100259877	-1.76859	2.48549	0.716899
100254953	-1.67684	2.48457	0.807726
100250808	-0.30573	2.48403	2.1783
100248809	-0.0881296	2.48031	2.39218
100259370	0.0218247	2.47335	2.49517
100247088	-0.126405	2.47253	2.34613
100258706	-1.38252	2.46783	1.08531
100264272	2.48176	2.46555	4.94731
100261846	-0.226057	2.46026	2.2342
100255230	-1.46052	2.46026	0.999734
100253259	-0.0454854	2.46026	2.41477
100241314	-1.50492	2.46026	0.955339
100252106	-2.21541	2.46026	0.244846
100853539	3.12444	2.46026	5.5847
100245391	-0.99426	2.46026	1.466
100250574	-0.256989	2.46026	2.20327
100255284	-3.601	2.46026	-1.14075
100261598	2.86141	2.45785	5.31925
100258996	0.728311	2.4558	3.18411
100232911	-0.385335	2.45121	2.06588
100260322	0.431474	2.45086	2.88234
100263152	-0.36321	2.45071	2.0875
100264180	-0.940896	2.4481	1.5072
104877331	-2.76033	2.44766	-0.312672
100267499	1.8476	2.44538	4.29298
100264712	-1.74648	2.44275	0.696268
100268118	0.0476243	2.44211	2.48973
100255220	-0.977581	2.44022	1.46264
100241766	0.48503	2.43789	2.92292
100266892	-1.66697	2.43789	0.770915
100254788	-0.0454853	2.43601	2.39052
100251514	-0.934453	2.43601	1.50155
100256476	0.15015	2.43494	2.58509
100242705	-0.859756	2.4339	1.57414
100257937	-0.47787	2.43206	1.95419
104882531	-0.723557	2.43111	1.70755
100260794	-1.20965	2.43064	1.22099
100259405	0.00477975	2.42934	2.43411
100261096	-0.568138	2.42641	1.85827
100855232	0.761869	2.42373	3.1856
100242324	-1.62346	2.42212	0.79866
104882578	-1.25848	2.42036	1.16188
100262549	0.0505774	2.41348	2.46406
104878581	-0.0454852	2.41135	2.36586
100243373	-0.833982	2.40682	1.57284
100852810	-1.27743	2.40555	1.12812
104882358	-1.97622	2.40511	0.428892
100254293	-0.622794	2.40422	1.78143
100249578	1.18718	2.40392	3.59109
100264011	-0.958773	2.40386	1.44509
100259744	-1.97148	2.40136	0.429878
100254716	-0.587055	2.39802	1.81096
100257268	-0.876931	2.39747	1.52054
100267347	-1.63045	2.39467	0.76422
100263135	-0.899966	2.39322	1.49325
100242285	-1.04549	2.39208	1.3466
100257259	-1.02383	2.38977	1.36594
104879260	0.560851	2.38626	2.94711
104881456	-1.04549	2.38626	1.34077
100245306	-1.36741	2.38626	1.01884
104880749	0.145037	2.38391	2.52894
100263460	-1.83352	2.37967	0.546146
100852460	-0.770641	2.37936	1.60872
100243372	-1.36741	2.37934	1.01192
100257057	0.977235	2.37912	3.35635
100262118	-0.965315	2.37182	1.4065
100258391	-1.43594	2.37182	0.935873
100244614	-0.410249	2.37057	1.96032
100259774	0.891068	2.36961	3.26068
100249240	-0.0550079	2.36956	2.31456
100261275	0.300691	2.36757	2.66826
100248744	2.14716	2.36715	4.51431
100255003	-0.188849	2.36686	2.17801
100242338	0.0089633	2.36643	2.3754
100264047	-0.0937808	2.36615	2.27237
100257540	-2.05707	2.36404	0.306968
100241504	-0.340268	2.36098	2.02071
104881795	1.53948	2.36072	3.9002
100255011	-0.197044	2.36009	2.16304
100852953	-0.282288	2.35905	2.07676
100257251	-0.513872	2.35789	1.84402
100852959	-1.34418	2.35475	1.01057
100245778	-0.163926	2.35132	2.1874
100855334	0.149645	2.34825	2.4979
100242301	-0.988902	2.34478	1.35588
100264746	-0.679836	2.3437	1.66387
100257358	-1.23311	2.34344	1.11033
100264320	-0.0518924	2.34164	2.28974
100261548	-1.22788	2.34045	1.11257
100247069	-0.0454852	2.33996	2.29448
100255342	0.276443	2.33996	2.6164
104881595	-2.93301	2.33996	-0.593049
100267920	-0.383946	2.33783	1.95389
100260776	-3.24188	2.33473	-0.907157
100243880	-4.07102	2.33097	-1.74005
100257093	-2.09611	2.33097	0.234862
100244773	-0.0454852	2.32947	2.28398
100262185	-0.299802	2.32553	2.02573
100259485	-0.726025	2.32354	1.59752
100244716	0.698676	2.32333	3.022
100267135	-0.286494	2.32275	2.03626
100233116	-3.46052	2.3189	-1.14162
100256828	-1.15442	2.31765	1.16323
100267554	-2.0552	2.31689	0.261691
100250466	-0.124774	2.31458	2.1898
100854918	-1.06655	2.31202	1.24547
100256941	-0.352914	2.30825	1.95534
104882120	-0.182989	2.30825	2.12526
104882433	-2.24712	2.30825	0.0611339
100250706	-1.21541	2.30825	1.09284
100259461	-0.782451	2.30825	1.5258
100253861	-1.36741	2.30825	0.940839
104880373	-2.58981	2.30825	-0.281553
104879745	-2.74592	2.30825	-0.437672
100247492	-3.50619	2.30773	-1.19846
100244843	0.211673	2.30498	2.51665
100243995	-0.985478	2.30469	1.31921
100245377	-0.712681	2.30343	1.59075
100252503	-0.769851	2.30127	1.53142
100248829	-0.117998	2.29997	2.18197
104880503	0.106518	2.29753	2.40404
100255379	-0.422959	2.29471	1.87175
100266217	-0.574414	2.29445	1.72003
100853422	-0.949055	2.28878	1.33972
100266289	3.66417	2.28665	5.95082
100254191	-0.862621	2.28517	1.42255
100262631	-0.93857	2.28517	1.3466
100256085	-1.14502	2.28517	1.14015
104879138	-1.38944	2.27919	0.889751
100267076	-0.790459	2.27896	1.4885
100853556	-3.50492	2.27583	-1.22908
100252798	-0.502343	2.2754	1.77306
100260881	-1.02778	2.27263	1.24485
100244732	-1.66697	2.27078	0.603805
100255616	-1.61837	2.26853	0.650152
100265905	-1.47597	2.26843	0.792464
104879799	-0.776996	2.26839	1.49139
100251431	-1.29451	2.26821	0.973695
100266556	-1.04549	2.26761	1.22213
104879309	0.440572	2.26707	2.70764
100267606	-0.492252	2.26517	1.77292
100244630	-0.174655	2.26204	2.08738
100251441	-0.145021	2.25908	2.11406
100244210	-1.03811	2.25833	1.22022
100264502	-1.26367	2.25833	0.994662
100250496	-0.800978	2.25683	1.45585
100232889	0.0295343	2.25645	2.28598
100262346	-0.498775	2.2564	1.75762
100258338	-1.15055	2.2554	1.10486
100255681	-1.21168	2.25509	1.04342
104880015	1.53948	2.25381	3.79328
104881559	0.217549	2.25381	2.47135
104880009	-1.70845	2.25381	0.545355
100264851	-1.07943	2.25381	1.17437
100267685	-1.38652	2.2538	0.867283
100244564	-0.679789	2.24931	1.56953
100232957	-0.604912	2.24795	1.64304
100258876	0.0162911	2.24648	2.26277
100232844	-0.793702	2.24469	1.45099
100267831	0.0883706	2.24394	2.33231
100246694	-0.572519	2.24064	1.66812
100855128	-2.23425	2.23941	0.00516712
100855161	-1.29451	2.23926	0.944744
100243094	-0.351656	2.23902	1.88736
100246568	0.116879	2.23804	2.35491
100248538	-0.93857	2.23786	1.29929
100253879	-0.0660367	2.23731	2.17127
100254241	-1.86861	2.23663	0.368022
100262229	-0.21541	2.23636	2.02095
100264310	-0.407337	2.23614	1.8288
100242608	-0.769053	2.23503	1.46598
100248565	-1.23338	2.23025	0.996874
100244785	0.225864	2.22677	2.45263
104882460	-1.05929	2.22579	1.1665
100263731	-0.881185	2.22501	1.34382
100264219	0.0266648	2.22372	2.25038
100255645	-0.690708	2.22136	1.53065
100258071	-0.0454852	2.22102	2.17553
100256653	-2.07614	2.22005	0.143917
100267541	-2.43876	2.21844	-0.220315
100258013	-0.0356205	2.21782	2.1822
100246379	-1.28737	2.21633	0.928957
100253952	-1.20403	2.21633	1.0123
100261829	-2.32253	2.21517	-0.107359
100255070	-0.6206	2.21431	1.59371
100256337	-1.81865	2.21321	0.394564
100251945	-0.182989	2.21253	2.02954
100853517	-2.02485	2.21028	0.185432
100241232	-0.0813305	2.20555	2.12421
100241877	-1.92813	2.20442	0.276289
100260337	-0.0434019	2.20296	2.15955
100247806	-1.64213	2.20104	0.558907
100267703	0.46471	2.19845	2.66316
100260179	0.0486664	2.19764	2.2463
100246992	-0.00713899	2.19741	2.19027
100250736	-1.46232	2.19318	0.730851
104881864	-0.1524	2.19278	2.04038
100255226	-2.20776	2.19238	-0.0153755
100853109	-0.221335	2.1908	1.96946
100253619	0.00455544	2.18768	2.19224
100255442	-0.32001	2.18581	1.8658
100247933	-1.39194	2.18563	0.793698
100262011	-0.127015	2.18374	2.05672
100242316	-3.45488	2.18272	-1.27215
100252165	0.54638	2.18074	2.72712
100261614	0.802512	2.17786	2.98037
104882299	-1.91995	2.17786	0.257902
100253885	-0.170148	2.16669	1.99655
100254171	-2.529	2.1648	-0.364202
100247411	-1.26555	2.1645	0.898951
100248106	-0.368923	2.1636	1.79467
100247336	-1.57074	2.16249	0.591753
100242889	-0.658462	2.15939	1.50093
100242728	0.138939	2.15744	2.29638
100241400	-0.911807	2.15525	1.24344
100250213	-0.642602	2.15471	1.51211
100250412	-2.79144	2.15328	-0.638161
100242537	-0.186348	2.15163	1.96528
100262958	-1.30271	2.15093	0.84822
100250659	-3.25397	2.15083	-1.10313
100265096	-1.1897	2.14938	0.959684
100251960	-0.266003	2.14813	1.88213
100260082	-0.723557	2.14632	1.42276
100245021	-0.0550501	2.1463	2.09125
100253197	-1.7763	2.14598	0.369683
100243863	-0.460522	2.1456	1.68507
100266453	-2.4026	2.14277	-0.259829
100246063	-0.168228	2.14111	1.97288
100248739	-0.523973	2.13989	1.61592
100853610	-0.615801	2.13833	1.52253
100265911	-1.14502	2.13833	0.993307
104881848	-1.40806	2.13833	0.730273
100247714	-2.44758	2.13833	-0.309256
100244662	-2.50492	2.13833	-0.366589
104880877	-1.34505	2.13833	0.793282
100256114	-1.51497	2.13833	0.623357
100266891	1.53948	2.13833	3.67781
100259462	-1.08183	2.13833	1.0565
100249313	-0.254299	2.13833	1.88403
100252447	-0.123487	2.13833	2.01484
100243222	-1.82833	2.13517	0.306841
100255095	-1.80005	2.13488	0.33483
100250252	-2.27892	2.1325	-0.146417
100254355	-2.0518	2.13199	0.0801873
100259272	-0.1037	2.13195	2.02825
100257947	-0.298979	2.13118	1.8322
100266729	-0.241668	2.12766	1.886
100241234	-0.321498	2.12742	1.80593
100267253	0.306471	2.12647	2.43294
100249836	-1.02749	2.12636	1.09887
100246424	-1.12641	2.12439	0.997983
100244155	-0.632954	2.12256	1.48961
100253708	0.0169788	2.12193	2.13891
104882493	2.61748	2.11922	4.7367
100266530	-2.71642	2.11922	-0.597202
100240843	0.447555	2.11922	2.56677
100251234	-0.116307	2.11546	1.99916
100243492	-2.38611	2.11461	-0.271498
100265707	-0.413555	2.11446	1.70091
100255485	3.43256	2.11361	5.54617
104882052	-0.378422	2.11356	1.73514
100249393	-1.21129	2.11267	0.901375
100256206	0.454086	2.11169	2.56578
100253341	0.269717	2.11111	2.38082
104881498	-0.51497	2.11031	1.59534
100258185	-0.157512	2.11005	1.95254
100260521	-1.21321	2.10841	0.8952
100265876	-0.349742	2.10662	1.75688
100253448	-0.0823218	2.10371	2.02139
100253205	-1.63045	2.10356	0.473115
100250157	-1.00287	2.10206	1.09919
100261224	-1.18299	2.1018	0.918813
100248740	-1.62415	2.10132	0.477171
100255989	-0.197488	2.10047	1.90298
100242976	-2.40114	2.09902	-0.302129
100854533	2.12444	2.09769	4.22213
100266039	-1.63045	2.09769	0.467238
100260079	0.231355	2.09769	2.32904
100258050	-1.30182	2.09769	0.795861
100254842	-1.65846	2.09526	0.436797
100260390	0.129389	2.09486	2.22425
100260663	-1.7103	2.09366	0.383358
100256572	0.279834	2.09362	2.37345
100251594	-1.14101	2.09252	0.951516
100250849	-1.36741	2.09252	0.725111
100248939	-2.13295	2.09252	-0.040424
100265832	1.09202	2.09168	3.1837
100260914	-0.605357	2.09092	1.48556
100253954	-0.880332	2.09052	1.21019
100267399	-0.671451	2.08975	1.4183
100255122	-1.44034	2.08921	0.64886
100232862	-1.23347	2.08916	0.855687
100854713	-1.56006	2.08586	0.525802
100854295	-0.759576	2.08466	1.32508
100256437	-0.520684	2.0838	1.56312
100241486	-1.1959	2.08174	0.885842
100260418	-2.43289	2.07917	-0.353721
100233140	-0.562593	2.07851	1.51592
100244129	-0.349742	2.07584	1.72609
100232871	0.371791	2.07313	2.44492
100256702	-1.26505	2.07262	0.807573
100248406	-1.10962	2.07121	0.961598
100257513	0.77009	2.07121	2.8413
100262343	-1.06718	2.07121	1.00403
100854597	-1.80037	2.06907	0.268693
104881550	0.281679	2.06872	2.3504
100257743	-0.499661	2.06812	1.56846
100247343	-0.810459	2.06625	1.25579
100267285	-1.30852	2.06433	0.755808
100267713	0.159588	2.06244	2.22203
104879939	-0.422721	2.06171	1.63899
100265586	-1.98686	2.0613	0.0744429
104877754	-1.41472	2.06116	0.646441
100263781	-1.50492	2.06116	0.556243
100853647	1.07283	2.05653	3.12937
100248665	-0.460522	2.05587	1.59534
104881786	-0.790912	2.05462	1.2637
100257644	-1.83804	2.05435	0.216306
100265868	-0.978371	2.05394	1.07556
100241955	0.0993005	2.05155	2.15085
100255879	0.236285	2.05141	2.2877
100246023	-0.0454854	2.04979	2.00431
100244263	0.0173873	2.04952	2.06691
100244792	0.0997778	2.04951	2.14929
100246869	1.04884	2.04887	3.09771
100254972	-0.372973	2.04782	1.67484
100242882	-0.360358	2.04756	1.6872
100254514	-1.03441	2.04728	1.01286
104878783	0.839037	2.04522	2.88426
100244218	-0.196012	2.043	1.84699
100263727	-0.165012	2.0417	1.87669
100264681	0.234219	2.04145	2.27567
100854478	0.612234	2.04048	2.65271
100257446	0.0920183	2.03964	2.13166
100243681	-1.75456	2.03907	0.28451
100247024	-1.32233	2.0378	0.715476
100246999	-0.0301375	2.03552	2.00538
100268038	-0.93857	2.03141	1.09284
100257177	-0.399981	2.03065	1.63067
100267152	0.144421	2.02967	2.17409
100265548	-1.24252	2.0287	0.786181
100262760	-1.62045	2.02747	0.407013
100266390	1.69148	2.02585	3.71733
100258826	-0.81102	2.02585	1.21483
100255253	-0.726416	2.02369	1.29727
100251328	-0.398975	2.02356	1.62458
100246319	-0.217498	2.02156	1.80406
100263004	-0.562544	2.02097	1.45843
100255881	-1.17824	2.02068	0.842436
100241173	0.621091	2.02017	2.64126
100246206	-3.32894	2.01968	-1.30926
100854975	-0.0738295	2.01903	1.9452
100249156	0.568624	2.01803	2.58666
100853716	-2.58232	2.01692	-0.565399
100261843	0.217549	2.0128	2.23035
100262774	-0.203365	2.0128	1.80943
104880413	0.539478	2.0128	2.55227
100254185	0.317085	2.0128	2.32988
100261566	-2.43015	2.0128	-0.417352
100260212	-0.572416	2.0128	1.44038
100249216	-1.26788	2.0128	0.744919
100256645	-2.24712	2.0128	-0.234322
100244943	-0.549717	2.01146	1.46174
100262506	-0.556985	2.01	1.45302
100259738	0.109324	2.00946	2.11878
100254904	0.0313303	2.00696	2.03829
100255079	0.235801	2.00679	2.24259
100263193	-0.0333516	2.00619	1.97284
100242667	-0.365103	2.00543	1.64033
100247482	-0.312131	2.00191	1.68978
100244482	0.0719727	2.00142	2.07339
100266879	-0.290598	1.99815	1.70755
104880755	-0.173809	1.99747	1.82366
100253257	-0.0632967	1.99724	1.93394
100241940	-0.630448	1.99631	1.36586
100264822	-1.72801	1.99582	0.267802
100264629	-0.477925	1.99486	1.51693
100260351	-0.854186	1.99468	1.1405
100243417	-1.2333	1.99231	0.759013
100255664	-1.23986	1.98863	0.748772
100249729	-1.89559	1.98843	0.0928429
100246081	-3.05929	1.98632	-1.07297
100233105	-2.24712	1.98632	-0.260794
104878976	-0.35034	1.98554	1.6352
104882246	-1.20595	1.9816	0.775652
100252941	-1.18257	1.98136	0.798788
100251975	-1.32112	1.97786	0.656744
104881146	-2.6863	1.97786	-0.708438
100260130	0.2115	1.9773	2.1888
100246391	0.0181311	1.97686	1.995
100250812	-0.353608	1.97483	1.62122
100261217	-0.760508	1.97265	1.21214
100241989	-0.55328	1.97122	1.41794
100242471	-0.836969	1.97028	1.13331
100243706	-0.543643	1.96906	1.42542
100258428	-2.13612	1.96863	-0.167491
100245970	-1.12881	1.9645	0.835685
100248333	0.828984	1.9643	2.79328
100267396	-1.2885	1.9642	0.675704
100267929	-3.37341	1.96276	-1.41066
100261569	0.0105958	1.9622	1.9728
104882483	-0.291875	1.96145	1.66958
100241191	-0.432508	1.96145	1.52894
100265359	-0.444538	1.96109	1.51655
100247384	-1.91303	1.96007	0.0470392
100247893	-0.160431	1.9591	1.79867
100257253	-0.0454851	1.959	1.91352
100264970	-0.303854	1.9581	1.65425
100267001	-1.93218	1.95776	0.0255801
100256297	0.191554	1.95191	2.14347
100258374	-0.493881	1.94849	1.45461
100852428	-1.66839	1.94847	0.280076
100263033	2.38348	1.9481	4.33158
100264000	-0.381088	1.94644	1.56535
100253312	1.95451	1.94568	3.9002
100247091	-2.04549	1.94568	-0.0998024
100252728	-0.71291	1.94326	1.23035
100263874	-1.81818	1.9409	0.12272
100259118	-0.19259	1.93985	1.74726
100242533	-1.08289	1.93909	0.856204
100267188	-1.05831	1.93645	0.878144
100243437	0.467998	1.93627	2.40427
100266175	-1.23738	1.93617	0.69879
100247762	-1.60411	1.93446	0.330342
100254917	-2.31905	1.93431	-0.384736
100250205	-0.601879	1.93351	1.33163
100248267	1.24402	1.93314	3.17716
100266507	-0.739935	1.93064	1.19071
100265311	-1.11724	1.92983	0.812596
100241917	0.546364	1.92791	2.47427
104880636	-2.44403	1.92682	-0.517211
100254100	-0.354813	1.92401	1.5692
100244657	-1.72542	1.9226	0.197179
100247753	-1.68291	1.9226	0.239684
100255414	-0.373371	1.92132	1.54794
100248535	-1.27995	1.92123	0.641279
100245741	-0.395515	1.92	1.52448
104882568	-0.854616	1.91969	1.06507
100244988	-1.10077	1.91969	0.81892
100256945	-0.671788	1.91908	1.24729
100853691	-0.566317	1.91855	1.35223
100245358	-0.0165338	1.91812	1.90159
100243698	-0.540901	1.91773	1.37682
100249395	-1.46502	1.91443	0.449408
100264001	-0.690111	1.91232	1.22221
100855233	0.317085	1.90974	2.22683
100263542	-0.417453	1.90573	1.48828
104877478	-0.104811	1.90526	1.80045
100254436	-2.77884	1.90386	-0.874977
100246618	-0.395492	1.90337	1.50788
100257215	-0.463834	1.90261	1.43878
100264694	-1.07651	1.90017	0.823656
100246658	-0.926338	1.89972	0.973379
100261770	-0.319246	1.89879	1.57954
100852853	-2.35559	1.89866	-0.456931
100249640	-1.99159	1.89819	-0.0933985
100267688	-0.577706	1.89732	1.31961
100241404	-2.86861	1.89732	-0.971288
104882768	-1.8746	1.89662	0.0220212
100232918	-0.778461	1.89564	1.11718
100246889	-0.0226453	1.89405	1.87141
100241849	-0.314733	1.893	1.57827
100259676	-2.18987	1.8904	-0.299475
100261380	0.383201	1.88989	2.27309
104882195	-0.226057	1.88965	1.66359
100241630	-0.643837	1.88835	1.24451
100264509	-2.03451	1.88835	-0.146164
100258813	-0.485065	1.88797	1.4029
100266012	0.0796423	1.88679	1.96643
100264112	-1.12566	1.88556	0.759907
100267722	-2.16887	1.88556	-0.283306
100251552	-0.33714	1.88551	1.54837
100233101	0.351704	1.88543	2.23714
100252566	-1.19819	1.88437	0.686181
100264477	-0.639127	1.88413	1.245
100248606	-1.15759	1.88401	0.726415
100249277	-0.312109	1.88389	1.57179
100854033	-0.0454853	1.88376	1.83827
100248967	-1.46582	1.88375	0.417938
100263112	-1.3196	1.88353	0.563933
100232908	-1.09825	1.88127	0.783027
100250012	-0.659236	1.87998	1.22075
100246204	-0.558498	1.87841	1.31991
100263252	4.01941	1.87828	5.89769
100253636	0.275437	1.8756	2.15103
100251613	-3.22134	1.87529	-1.34604
100260498	0.317085	1.87529	2.19238
100247417	0.136718	1.87529	2.01201
100248384	-0.630448	1.87139	1.24094
100252606	-0.0943947	1.87031	1.77592
100241271	-1.61317	1.87013	0.256962
100246569	-0.165067	1.86994	1.70487
100852489	-0.833981	1.86872	1.03474
100245643	0.0565357	1.86832	1.92486
100248355	-0.175987	1.86673	1.69074
100260633	-0.1524	1.86415	1.71175
104877602	-0.988902	1.86415	0.875251
100248420	-2.51497	1.86415	-0.650818
100267809	-0.87556	1.86364	0.988078
100265670	-1.39893	1.86324	0.464313
100267646	-0.0293654	1.86274	1.83337
100262243	-0.0991229	1.86212	1.763
100259435	-0.35055	1.862	1.51145
100241011	-0.422643	1.86159	1.43895
100245624	-0.30852	1.86079	1.55227
100259982	-0.630448	1.86079	1.23035
104879873	-5.18708	1.86079	-3.32629
100241733	-0.650768	1.85986	1.2091
100249668	-1.50492	1.85943	0.354511
100251775	-0.0990901	1.85928	1.76019
100247160	-0.830635	1.85887	1.02823
100266490	-0.212779	1.85864	1.64586
100264786	-0.517255	1.85771	1.34046
104881312	-0.646437	1.8572	1.21076
100245171	-0.773579	1.85694	1.08336
100244362	-0.791729	1.85656	1.06483
100250521	-0.109615	1.85632	1.7467
100253357	-0.0967106	1.85605	1.75934
104879244	0.175577	1.85546	2.03104
100243767	-0.878914	1.8552	0.976289
100264398	-1.55661	1.85481	0.298196
100264608	-1.36069	1.85161	0.490927
100263482	-0.455915	1.85117	1.39526
100259040	0.905605	1.8502	2.75581
100853496	-0.254738	1.84882	1.59408
100255802	-0.601073	1.84752	1.24644
100241109	-0.110025	1.84672	1.7367
100249306	0.258103	1.84608	2.10419
100261508	0.0328198	1.84504	1.87786
100247233	-0.812352	1.84399	1.03164
100241957	-0.636774	1.84349	1.20671
100267825	-0.795543	1.84329	1.04775
100251510	-1.4408	1.84204	0.401239
100255381	-0.325593	1.84103	1.51544
100247748	0.369552	1.83877	2.20832
104880463	-0.367413	1.83877	1.47135
104880102	-1.7037	1.83877	0.135071
100251947	-1.04277	1.83647	0.793701
100253407	-0.837168	1.83597	0.998799
100249254	-0.630448	1.83222	1.20178
100257828	-0.092791	1.83135	1.73856
104879437	3.65495	1.83021	5.48516
100262687	-1.66697	1.83021	0.163232
100244659	-0.961788	1.82946	0.867668
100261084	-1.26038	1.82896	0.568576
100248604	-2.82446	1.82864	-0.995815
100267769	-1.92684	1.82704	-0.0998027
100264982	-0.806297	1.82638	1.02009
100256849	-1.40574	1.82591	0.420164
100259639	0.390251	1.82447	2.21472
100246743	-1.36741	1.82283	0.455413
100254517	-1.04549	1.82185	0.776369
100249695	-1.55244	1.82114	0.268693
100255807	0.0720084	1.82068	1.89268
100241717	0.127607	1.81895	1.94655
100251456	-2.22673	1.81853	-0.408197
100852431	-0.148404	1.8183	1.6699
104881374	-0.437803	1.81781	1.38001
100245365	-0.532338	1.81671	1.28437
100241841	-0.723557	1.8164	1.09284
100245622	-0.261879	1.81415	1.55227
100244444	-1.63045	1.8121	0.181652
100251227	-0.526317	1.81153	1.28521
100251843	-0.72039	1.81006	1.08967
100267751	0.0275784	1.80971	1.83728
100259167	0.15603	1.80879	1.96482
100253016	-1.44955	1.80818	0.358628
100260062	-0.791302	1.80596	1.01466
100257113	-0.409669	1.80568	1.39602
100254439	0.398433	1.80539	2.20382
100247802	1.83234	1.80482	3.63716
100257895	-0.113726	1.80153	1.6878
100247553	-1.52661	1.80129	0.274681
100242634	-1.77522	1.80129	0.0260735
100259998	-1.10438	1.80129	0.696914
100241120	-0.886582	1.80083	0.914246
100254371	-0.562218	1.80044	1.23822
100248184	-0.267049	1.79811	1.53106
100246895	0.259369	1.79586	2.05523
100251745	-0.32152	1.79522	1.4737
100257803	-0.384092	1.79421	1.41012
100263757	0.954515	1.79368	2.74819
100255081	-0.164013	1.79291	1.6289
100255350	0.11567	1.792	1.90767
104882457	1.17691	1.7904	2.96731
104879118	-1.09611	1.7904	0.694293
104881931	-1.48606	1.7904	0.304347
104879141	-1.69756	1.7904	0.0928427
100258467	-0.588278	1.79	1.20172
100251167	0.452015	1.78986	2.24187
104881440	-0.613769	1.78814	1.17437
100244484	-1.21541	1.7863	0.57089
100248521	0.204129	1.78574	1.98987
100265540	-2.08541	1.78571	-0.299698
100242085	-0.481281	1.78469	1.30341
100257475	-2.33922	1.78404	-0.555172
100246299	-0.745925	1.78218	1.03626
100253057	0.32182	1.78165	2.10347
100244429	-2.20577	1.78127	-0.424497
100854604	-0.558133	1.77987	1.22174
100242574	-2.49966	1.77987	-0.719787
100261987	0.00539604	1.77932	1.78472
104878757	-0.246532	1.77912	1.53259
100258871	-1.78657	1.77723	-0.00933766
100247737	0.564055	1.77645	2.34051
100266275	-0.817533	1.77417	0.956639
100251927	-0.846581	1.77341	0.926832
100243131	-0.229015	1.77096	1.54194
100265189	-0.55706	1.77076	1.2137
100248711	-0.219983	1.7706	1.55061
104882301	-1.36741	1.7706	0.403183
100246192	-0.460523	1.7694	1.30888
100250806	-0.0361069	1.76929	1.73318
100244774	-0.453502	1.76773	1.31423
104877797	-0.861061	1.76749	0.90643
100853383	0.724299	1.76673	2.49103
100248671	0.413946	1.76636	2.18031
100247669	-1.21541	1.76282	0.547409
100250582	-1.63045	1.76282	0.132371
100266115	-0.872266	1.76253	0.890268
100248040	0.101791	1.76134	1.86313
100265100	-0.471918	1.76132	1.2894
100251604	-0.0757525	1.7602	1.68445
100262207	-0.563776	1.76005	1.19627
100249716	0.8476	1.75982	2.60742
100267822	-0.804477	1.75982	0.955339
100263459	3.52371	1.75982	5.28353
100251363	-0.908983	1.75761	0.848627
100260348	-1.0895	1.75602	0.666521
100251901	-0.763117	1.75571	0.992594
100267950	0.302438	1.75564	2.05808
100246691	-0.540896	1.75522	1.21432
100245718	-0.427144	1.7548	1.32766
100264830	-1.85587	1.75477	-0.101099
100253567	-3.51755	1.75399	-1.76357
104879051	-0.045485	1.75304	1.70755
100246542	0.41053	1.75296	2.16349
100243811	0.635565	1.75273	2.3883
100252671	0.361891	1.75219	2.11408
100243979	-0.547483	1.75147	1.20399
104877306	-1.47348	1.74982	0.276338
100265529	-1.57234	1.74838	0.176037
100259105	-2.10134	1.74838	-0.352957
100266225	-2.03277	1.74838	-0.284393
100262227	-1.84852	1.74724	-0.101286
100266293	-1.72356	1.74714	0.0235801
100233043	0.820912	1.74503	2.56594
100260571	-0.570098	1.74065	1.17055
100259579	-1.28047	1.74055	0.460077
100264969	-0.128275	1.74045	1.61217
100266105	0.216436	1.7399	1.95634
100246511	1.01356	1.73938	2.75294
100241980	-0.486675	1.73303	1.24636
100263976	-2.7913	1.73251	-1.05879
100243520	-0.860182	1.73185	0.87167
100264321	0.332129	1.73175	2.06388
100241876	-1.25961	1.72969	0.470078
100245077	-0.00986126	1.72914	1.71928
100261071	-0.107882	1.72859	1.62071
100255236	-0.0454852	1.72778	1.68229
100244141	-2.12863	1.72736	-0.401266
104878788	1.53948	1.72329	3.26277
104882600	-0.40058	1.72329	1.32271
100254239	0.8874	1.72329	2.61069
100251558	-1.11587	1.72329	0.607416
100257218	-1.85284	1.72329	-0.12955
104882454	-1.41745	1.72329	0.305837
100263913	0.732122	1.72329	2.45541
100855206	0.0456628	1.72329	1.76895
100245158	1.27644	1.72329	2.99973
104881267	-2.02124	1.72329	-0.297947
100248918	-1.14502	1.72329	0.578269
100248343	-1.38116	1.72058	0.339414
100241904	-1.32092	1.71868	0.397765
100248310	-1.17916	1.71861	0.539451
100266785	-0.431376	1.71847	1.2871
100246156	-0.374108	1.71769	1.34358
100260907	0.891119	1.71576	2.60688
100250325	-0.031745	1.71567	1.68393
100267441	0.884864	1.71499	2.59986
100247362	-0.324262	1.71422	1.38995
100256682	-1.06044	1.71324	0.652801
100255930	-0.246344	1.71316	1.46682
100246165	-0.149417	1.71282	1.56341
100259119	0.476052	1.71244	2.1885
100852520	0.0216289	1.71232	1.73395
100266248	0.355245	1.71099	2.06623
100254513	0.394427	1.71091	2.10533
100256432	-0.885672	1.7097	0.824026
100257796	-2.2227	1.7086	-0.514101
104882626	-2.39816	1.70842	-0.68974
100256357	-1.25803	1.70794	0.449913
100262105	0.330336	1.70782	2.03815
100266310	-0.168868	1.70601	1.53714
100253117	-0.32473	1.70525	1.38052
104877620	-1.91716	1.70268	-0.214481
100264501	-0.795507	1.70126	0.905757
100245349	-0.923001	1.70075	0.777746
100261255	0.295395	1.70036	1.99575
100259966	-0.460523	1.69968	1.23916
100247550	-0.405562	1.6996	1.29404
100254601	0.118168	1.69858	1.81675
100257474	-0.642726	1.69842	1.05569
100263311	-0.745837	1.69767	0.951837
100261898	-0.576982	1.69753	1.12055
100267430	-1.10603	1.69555	0.589519
100257704	-0.709736	1.69482	0.985086
100244123	-0.958022	1.69472	0.736699
100233102	0.627204	1.69378	2.32098
100252404	-0.568352	1.69312	1.12477
100255530	-1.22268	1.69292	0.470238
100253466	-1.21166	1.69274	0.481082
100250312	-0.640424	1.69256	1.05214
100263526	-1.03361	1.69141	0.657796
100261372	-0.672267	1.69111	1.01884
100247590	-0.839034	1.69087	0.851835
100250797	0.103071	1.6866	1.78967
100255698	-1.19435	1.68515	0.490807
100251070	-0.300558	1.6842	1.38364
100251501	1.17691	1.68349	2.8604
104878801	-1.41472	1.68265	0.267929
100852845	1.78639	1.68218	3.46858
100248677	-1.43485	1.68138	0.246534
100241554	-0.0454852	1.6789	1.63341
100265578	-0.321442	1.67808	1.35664
100854874	-0.2333	1.67757	1.44427
100260717	-1.16096	1.67749	0.516524
100258526	-1.66019	1.67749	0.0172917
100259281	-1.32193	1.67695	0.355021
100264570	-0.639647	1.67427	1.03463
100245798	-0.0778029	1.67422	1.59642
100253419	-0.168868	1.67082	1.50196
100251894	0.0197326	1.66915	1.68888
100854387	-1.47394	1.66832	0.194381
100254423	-1.40806	1.6668	0.25874
100250127	0.091721	1.66564	1.75736
100245097	-0.664862	1.66521	1.00034
100253170	-0.112795	1.6647	1.5519
100251842	0.175941	1.66451	1.84045
100244508	-0.405944	1.66425	1.2583
100249808	-1.02025	1.6637	0.643454
100233020	0.726461	1.6617	2.38816
100264299	-0.551736	1.66022	1.10849
100233129	0.658529	1.66003	2.31856
100259194	-1.4822	1.65993	0.177732
100260203	-0.224455	1.65969	1.43523
100260770	-0.744619	1.65967	0.915056
100249232	-0.536873	1.65916	1.12229
100241678	-0.150611	1.65839	1.50778
100260311	-0.712162	1.65794	0.945774
100248348	-1.08111	1.6577	0.576593
100267904	0.161957	1.6574	1.81936
100246517	-0.355458	1.65701	1.30155
100248478	-0.342664	1.65544	1.31277
100245339	0.074809	1.65434	1.72915
100243637	-0.738057	1.65363	0.915573
100247283	-0.835038	1.65123	0.816189
100249881	1.02406	1.65119	2.67524
100262754	-0.627381	1.65106	1.02368
100257939	0.347336	1.65075	1.99809
100250106	-0.107101	1.65038	1.54328
100265182	-1.01852	1.65023	0.631709
100251324	0.172106	1.65001	1.82212
100243801	0.201773	1.65	1.85178
104882152	-0.791534	1.64885	0.857312
100260903	-1.24902	1.64852	0.399504
100247346	-1.29011	1.64819	0.358082
100254166	-1.27632	1.64779	0.371464
100261141	-0.074003	1.64713	1.57313
100252086	0.113392	1.64672	1.76011
100250631	-0.173673	1.6457	1.47203
100247682	-0.302306	1.64399	1.34168
100242127	0.420178	1.6379	2.05808
100854009	0.160351	1.63683	1.79718
100855189	-0.789646	1.63658	0.846933
100255560	-0.542985	1.63583	1.09284
100254178	0.388536	1.63583	2.02436
100256590	-0.641776	1.63537	0.993595
100249265	0.142588	1.63516	1.77775
100264239	3.23992	1.63429	4.8742
100259977	0.0920179	1.63309	1.72511
100257466	-0.414048	1.63175	1.2177
100257920	0.0736625	1.6294	1.70306
100252386	-3.99082	1.62896	-2.36185
100244402	0.678453	1.62865	2.30711
100249889	-1.15769	1.62829	0.470599
100264627	-1.15411	1.62668	0.472573
100260099	-1.11824	1.62612	0.507881
100266013	-0.0962733	1.6261	1.52983
100260604	-0.534393	1.62599	1.0916
100246130	-0.844953	1.62454	0.779589
104882715	-1.59803	1.62375	0.0257287
100265150	-0.897928	1.61945	0.721527
100242021	0.415565	1.6182	2.03376
104879511	-0.367413	1.6178	1.25038
100255484	0.278579	1.61703	1.89561
100246896	-0.569047	1.61676	1.04771
100261521	1.28872	1.61675	2.90547
100258822	-0.90081	1.616	0.715195
100256009	-0.215877	1.61562	1.39974
100247660	-0.10905	1.61537	1.50632
100260481	0.168958	1.61194	1.7809
100245621	-0.0660723	1.61021	1.54413
100262208	-0.326256	1.61	1.28375
100251778	-0.152991	1.60862	1.45563
100250164	-1.26422	1.60817	0.343943
100267042	-0.666974	1.60781	0.94084
100248217	-0.868607	1.60781	0.739206
100272213	-1.75777	1.6071	-0.150669
100247372	-1.76927	1.607	-0.162272
100248438	0.296107	1.60641	1.90251
100232858	0.129452	1.60516	1.73461
100244464	1.17024	1.60503	2.77527
100255375	-1.21249	1.6049	0.392403
100240980	-0.0968319	1.6044	1.50756
100243255	0.150066	1.60329	1.75336
100260419	-0.316787	1.60142	1.28463
100256375	-0.413636	1.60081	1.18717
100243890	-0.426089	1.60023	1.17414
100244160	-0.278684	1.60006	1.32137
100267130	-0.370688	1.59925	1.22856
100262993	-0.490186	1.59814	1.10795
100258126	-1.21541	1.59776	0.382349
100255818	-0.776838	1.59649	0.819649
100853547	-0.411913	1.59618	1.18427
100261296	-0.11058	1.59574	1.48516
100251573	-0.898893	1.59459	0.695695
100232851	0.193522	1.59408	1.78761
100265881	-0.332946	1.59337	1.26043
100246119	-0.112913	1.59336	1.48045
100246641	-2.15478	1.59289	-0.561889
100245122	-0.291001	1.59241	1.30141
104880449	-0.861773	1.59205	0.730272
100249539	-1.02764	1.59129	0.563658
104878785	0.049893	1.58934	1.63924
100244526	-0.749272	1.58911	0.839842
100241487	0.197051	1.58747	1.78452
100246804	0.364159	1.58741	1.95157
100261668	0.0556618	1.58679	1.64245
100261279	4.70252	1.58579	6.28831
100249853	-0.279822	1.58459	1.30477
100257141	-0.558133	1.58429	1.02616
100251400	0.4985	1.58355	2.08205
100267623	0.0168441	1.58243	1.59927
100257530	-0.982227	1.58137	0.599142
100264458	-0.0674201	1.57901	1.51159
100244680	-2.01949	1.5789	-0.440589
100263555	-1.16454	1.57836	0.413818
100251804	-0.301689	1.57798	1.27629
100247217	-2.30274	1.57786	-0.724884
100250989	0.253132	1.57718	1.83031
100259006	-0.820157	1.57705	0.75689
100246426	-0.770378	1.57573	0.805356
100244828	-0.71781	1.57487	0.85706
100250284	-0.0454853	1.57443	1.52894
100253700	0.28709	1.57443	1.86152
100853783	-0.117038	1.574	1.45696
100249456	-0.372467	1.57222	1.19976
100244992	-1.83208	1.57129	-0.260794
100259179	-1.15604	1.57081	0.414771
100244860	-3.48031	1.57004	-1.91026
100267166	-0.66768	1.56919	0.90151
100253121	-1.35915	1.56874	0.209595
100248379	-2.01949	1.56801	-0.451478
104882479	0.572045	1.56699	2.13903
100248669	0.0387513	1.56649	1.60525
100258915	0.1767	1.56614	1.74284
100250073	-0.83136	1.56575	0.734389
100258468	-0.089879	1.56459	1.47471
100852675	-0.189875	1.56283	1.37295
100259494	-2.56574	1.56283	-1.00292
100267328	-0.169735	1.56273	1.39299
100259709	-0.158281	1.5625	1.40422
100245702	-1.08025	1.56214	0.481885
100263263	-0.150838	1.56154	1.4107
100264197	-0.619583	1.56146	0.941878
100253229	0.276443	1.56123	1.83768
100262602	-0.347022	1.56047	1.21345
104881324	-1.74275	1.55979	-0.182959
100254721	-0.630447	1.55979	0.929344
100252147	0.405622	1.55961	1.96524
100251717	-0.0927908	1.55936	1.46657
104882341	-0.565072	1.55906	0.993989
100242189	0.0734561	1.55855	1.632
100259734	-0.0874573	1.55802	1.47056
100253757	-0.23393	1.55755	1.32362
100246652	-0.554499	1.55683	1.00233
100266364	-1.21159	1.55658	0.344994
100248525	-0.0454851	1.55632	1.51083
100249684	-0.636931	1.55458	0.917652
104879015	-0.0845546	1.55124	1.46669
100259437	0.352274	1.55119	1.90347
100266959	-0.895652	1.55018	0.654524
100241492	-0.643589	1.54983	0.906236
100265316	-0.378758	1.54861	1.16985
100257702	-3.9165	1.54861	-2.36789
100262730	-0.343166	1.54772	1.20455
100243215	-0.632442	1.54737	0.914925
100254113	-1.01606	1.54719	0.531127
100241455	-0.21242	1.54466	1.33224
100257315	1.79224	1.54367	3.33592
100266508	-0.0812951	1.54331	1.46202
100252096	-0.958023	1.54272	0.584696
100262258	-0.949836	1.54266	0.592824
100266471	1.10716	1.54246	2.64962
100852551	-0.264931	1.54043	1.2755
100242446	0.355547	1.53745	1.89299
100266665	0.891584	1.53719	2.42878
100259482	0.369553	1.53566	1.90522
100258944	-0.360025	1.53482	1.1748
100243584	-0.150206	1.53435	1.38414
100245309	0.390821	1.53433	1.92515
100243308	-2.08296	1.53426	-0.548703
100255882	-0.794162	1.53344	0.73928
100233128	-0.669932	1.53282	0.862891
100244361	-2.73816	1.53224	-1.20592
100241275	-1.01949	1.53065	0.511156
100241394	-3.16096	1.52737	-1.63359
100244372	-0.159142	1.52651	1.36737
100251531	0.342274	1.52471	1.86699
100265823	-1.33922	1.52398	0.184765
100242888	-0.409538	1.52299	1.11345
100266927	-0.0742443	1.52279	1.44854
100255078	-1.81205	1.52224	-0.289812
100267790	-0.205265	1.52216	1.3169
100258281	0.192947	1.52065	1.7136
100243951	-0.440017	1.52041	1.0804
100251610	-0.0604435	1.52009	1.45965
100265175	-0.322266	1.52002	1.19776
100267286	-0.0386958	1.51996	1.48127
100250543	0.12444	1.51958	1.64402
100262296	-0.618106	1.51948	0.901378
100241163	-0.877447	1.518	0.640554
100246765	-0.969476	1.51701	0.547537
100262888	-0.992046	1.51684	0.524794
104882316	0.521555	1.51684	2.03839
100265196	-0.829072	1.51666	0.687586
100257335	-1.01485	1.51497	0.50012
100248599	-0.418176	1.51409	1.09591
100256064	-1.29912	1.51355	0.214438
100246760	-0.11065	1.51354	1.40289
100244214	-0.61867	1.51323	0.894555
100266276	-0.740073	1.51245	0.77238
100852977	-0.969934	1.5123	0.542368
100853453	-0.542161	1.51075	0.968584
100260029	-0.520394	1.51071	0.990319
100240796	0.188106	1.50996	1.69806
100267937	0.541678	1.50983	2.05151
100244486	-2.26536	1.5087	-0.756666
100250974	0.397033	1.50844	1.90547
100257175	0.169528	1.50828	1.67781
100265290	-0.599287	1.50756	0.908275
100264185	-3.14923	1.50511	-1.64412
104879104	-2.99723	1.50511	-1.49212
100250354	-1.43628	1.50446	0.0681806
104881641	-0.794353	1.50232	0.707967
100244912	-0.176139	1.50125	1.32511
100250032	0.417487	1.49933	1.91681
100253026	2.03798	1.4974	3.53538
100263952	-0.0364399	1.49588	1.45944
100245731	-0.999681	1.49588	0.496198
100256257	-0.932098	1.49586	0.563762
100265118	-0.0550393	1.4953	1.44026
100249468	-0.0454849	1.49447	1.44899
100265565	3.12444	1.49196	4.6164
100853672	-1.36393	1.49121	0.127277
100243594	-0.3868	1.49105	1.10425
104881436	0.0662629	1.49041	1.55667
100241098	-0.738072	1.49024	0.752164
100261285	-0.182058	1.48929	1.30723
100252109	0.245894	1.4886	1.7345
100257164	-0.134569	1.48756	1.35299
100250462	-2.35827	1.48734	-0.870937
104880414	0.244021	1.48625	1.73027
100244104	0.750981	1.48625	2.23723
100253776	-0.130374	1.48625	1.35588
100260553	-0.943605	1.48625	0.542646
100262340	0.520618	1.48535	2.00597
100248822	-0.672027	1.48535	0.81332
100247137	0.672497	1.48489	2.15738
100852779	-1.56006	1.48478	-0.07528
100254024	-0.670805	1.48461	0.8138
100249183	-1.38731	1.4841	0.0967899
100244458	-0.567906	1.48281	0.914906
104877769	-1.28252	1.48072	0.198196
100261408	-0.55206	1.47955	0.927487
100251820	-0.66157	1.47901	0.81744
100261405	-1.87281	1.47844	-0.39437
100244891	-0.0263764	1.47787	1.45149
100266355	-1.00738	1.47657	0.469193
100266215	0.317085	1.4762	1.79328
100267212	-0.447382	1.47513	1.02775
100249011	-0.172243	1.4749	1.30266
100244142	0.726499	1.47471	2.20121
100241221	0.0105486	1.47393	1.48448
100246883	0.0164804	1.4732	1.48968
100259358	0.81831	1.47305	2.29137
100266097	-0.993629	1.47232	0.47869
104879190	-0.611082	1.47175	0.860669
100241137	-1.72356	1.47175	-0.251806
104882119	-1.576	1.4709	-0.105097
100264688	0.495083	1.47052	1.96561
100262585	-1.41729	1.47037	0.0530807
100242247	-1.66778	1.46995	-0.197834
100246604	-0.438105	1.46913	1.03102
104882767	-0.931828	1.46897	0.537145
100243946	-0.794009	1.46815	0.674137
100854423	-0.138836	1.46795	1.32911
100245524	1.77349	1.46795	3.24144
100262938	-1.29924	1.46764	0.168394
100258419	-0.809997	1.46719	0.657195
100245295	-0.483737	1.46685	0.983111
100243896	-1.71244	1.46531	-0.247132
100246674	0.64483	1.46431	2.10914
100252268	-0.256446	1.46344	1.207
100263242	-0.898955	1.46316	0.564201
100251003	0.122316	1.46312	1.58543
100242603	0.532993	1.46285	1.99585
100260095	-1.14774	1.46189	0.31415
100244600	-0.531971	1.461	0.929026
100260610	-0.440505	1.46026	1.01975
100255152	-1.49718	1.46026	-0.0369251
100247629	-1.89793	1.46026	-0.437672
104882300	0.954515	1.46026	2.41477
104881679	-1.78245	1.46026	-0.322195
100256230	-1.67121	1.45895	-0.212261
100265385	-1.08477	1.45842	0.373652
100854641	-0.653726	1.45841	0.804682
[truncated: 1,924 more rows]
