# Supplementary material for: Comparative RNA-seq based transcriptomic analysis of bud dormancy in grape
Source: BMC Plant Biol. 2017 Jan 19;17:18. doi: 10.1186/s12870-016-0960-8 (PMC5244717; doi:10.1186/s12870-016-0960-8)
Supplement: Additional file 5: Table S5. — Differentially expressed genes involved in KEGG pathway between summer buds vs para dormancy. (XLSX 13 kb) [file 12870_2016_960_MOESM5_ESM.xlsx]

## Sheet: Sheet1
Table S5 Differentially expressed genes involved in KEGG pathway between summer buds vs para dormancy
Pathway					Pathway ID	No of DEG's
Photosynthesis					ko00195	22
Photosynthesis - antenna proteins					ko00196	13
Flavonoid biosynthesis					ko00941	51
Biosynthesis of secondary metabolites					ko01110	244
Carotenoid biosynthesis					ko00906	35
Carbon fixation in photosynthetic organisms					ko00710	17
Protein processing in endoplasmic reticulum					ko04141	66
Phenylpropanoid biosynthesis					ko00940	47
Flavone and flavonol biosynthesis					ko00944	24
Plant hormone signal transduction					ko04075	134
alpha-Linolenic acid metabolism					ko00592	16
Porphyrin and chlorophyll metabolism					ko00860	12
Amino sugar and nucleotide sugar metabolism					ko00520	25
Phenylalanine metabolism					ko00360	19
Ascorbate and aldarate metabolism					ko00053	19
Starch and sucrose metabolism					ko00500	50
Cutin, suberine and wax biosynthesis					ko00073	12
Circadian rhythm - plant					ko04712	23
Glutathione metabolism					ko00480	20
Nitrogen metabolism					ko00910	9
Isoquinoline alkaloid biosynthesis					ko00950	5
Betalain biosynthesis					ko00965	1
Tryptophan metabolism					ko00380	9
Sesquiterpenoid and triterpenoid biosynthesis					ko00909	7
Phenylalanine, tyrosine and tryptophan biosynthesis					ko00400	8
Citrate cycle (TCA cycle)					ko00020	9
Zeatin biosynthesis					ko00908	15
Sulfur metabolism					ko00920	6
Riboflavin metabolism					ko00740	4
Cysteine and methionine metabolism					ko00270	12
Glyoxylate and dicarboxylate metabolism					ko00630	8
Selenocompound metabolism					ko00450	3
Linoleic acid metabolism					ko00591	3
Proteasome					ko03050	6
Tyrosine metabolism					ko00350	9
Fatty acid elongation					ko00062	4
SNARE interactions in vesicular transport					ko04130	7
Fructose and mannose metabolism					ko00051	9
Diterpenoid biosynthesis					ko00904	9
Stilbenoid, diarylheptanoid and gingerol biosynthesis					ko00945	20
Brassinosteroid biosynthesis					ko00905	4
DNA replication					ko03030	10
beta-Alanine metabolism					ko00410	5
Base excision repair					ko03410	10
Biosynthesis of unsaturated fatty acids					ko01040	3
Folate biosynthesis					ko00790	3
Peroxisome					ko04146	8
Tropane, piperidine and pyridine alkaloid biosynthesis					ko00960	3
Glycolysis / Gluconeogenesis					ko00010	13
Nicotinate and nicotinamide metabolism					ko00760	2
Indole alkaloid biosynthesis					ko00901	2
Mismatch repair					ko03430	6
Glycine, serine and threonine metabolism					ko00260	8
Cyanoamino acid metabolism					ko00460	9
Butanoate metabolism					ko00650	4
Glucosinolate biosynthesis					ko00966	2
Protein export					ko03060	4
Monoterpenoid biosynthesis					ko00902	3
Pentose phosphate pathway					ko00030	7
Anthocyanin biosynthesis					ko00942	1
Synthesis and degradation of ketone bodies					ko00072	1
Pyruvate metabolism					ko00620	10
Phosphatidylinositol signaling system					ko04070	8
Plant-pathogen interaction					ko04626	186
ABC transporters					ko02010	12
Natural killer cell mediated cytotoxicity					ko04650	3
Pantothenate and CoA biosynthesis					ko00770	3
Fatty acid metabolism					ko00071	3
Valine, leucine and isoleucine biosynthesis					ko00290	3
Vitamin B6 metabolism					ko00750	1
Valine, leucine and isoleucine degradation					ko00280	5
Thiamine metabolism					ko00730	1
Inositol phosphate metabolism					ko00562	6
Circadian rhythm - mammal					ko04710	1
Aminoacyl-tRNA biosynthesis					ko00970	5
Other types of O-glycan biosynthesis					ko00514	1
Sulfur relay system					ko04122	1
Nucleotide excision repair					ko03420	8
Arginine and proline metabolism					ko00330	5
Galactose metabolism					ko00052	5
Glycosaminoglycan degradation					ko00531	1
Oxidative phosphorylation					ko00190	9
Histidine metabolism					ko00340	1
Non-homologous end-joining					ko03450	2
Lysine biosynthesis					ko00300	2
N-Glycan biosynthesis					ko00510	3
Regulation of autophagy					ko04140	6
Pentose and glucuronate interconversions					ko00040	16
Steroid biosynthesis					ko00100	3
Ubiquinone and other terpenoid-quinone biosynthesis					ko00130	3
Glycosylphosphatidylinositol(GPI)-anchor biosynthesis					ko00563	4
Metabolic pathways					ko01100	388
Terpenoid backbone biosynthesis					ko00900	4
Glycerolipid metabolism					ko00561	5
Other glycan degradation					ko00511	4
Ether lipid metabolism					ko00565	27
Isoflavonoid biosynthesis					ko00943	1
Limonene and pinene degradation					ko00903	5
Glycerophospholipid metabolism					ko00564	36
Spliceosome					ko03040	33
Alanine, aspartate and glutamate metabolism					ko00250	2
Propanoate metabolism					ko00640	2
Endocytosis					ko04144	36
Phagosome					ko04145	5
mRNA surveillance pathway					ko03015	15
RNA degradation					ko03018	14
Ubiquitin mediated proteolysis					ko04120	21
Homologous recombination					ko03440	7
Basal transcription factors					ko03022	1
Purine metabolism					ko00230	18
Ribosome biogenesis in eukaryotes					ko03008	4
Ribosome					ko03010	3
Pyrimidine metabolism					ko00240	21
RNA polymerase					ko03020	11
RNA transport					ko03013	18
