# Supplementary material for: Comparative RNA-seq based transcriptomic analysis of bud dormancy in grape
Source: BMC Plant Biol. 2017 Jan 19;17:18. doi: 10.1186/s12870-016-0960-8 (PMC5244717; doi:10.1186/s12870-016-0960-8)
Supplement: Additional file 6: Table S6. — Differentially expressed genes involved in KEGG pathway between summer buds vs endo dormancy. (XLSX 13 kb) [file 12870_2016_960_MOESM6_ESM.xlsx]

## Sheet: Sheet1
Table S6 Differentially expressed genes involved in KEGG pathway between summer buds vs endo dormancy
Pathway					Pathway ID	No of DEG's
Ribosome					ko03010	135
Biosynthesis of secondary metabolites					ko01110	639
Photosynthesis					ko00195	33
Fatty acid biosynthesis					ko00061	26
Photosynthesis - antenna proteins					ko00196	15
Amino sugar and nucleotide sugar metabolism					ko00520	67
Phenylalanine metabolism					ko00360	54
Phenylpropanoid biosynthesis					ko00940	107
Porphyrin and chlorophyll metabolism					ko00860	28
alpha-Linolenic acid metabolism					ko00592	36
Carotenoid biosynthesis					ko00906	62
Biosynthesis of unsaturated fatty acids					ko01040	18
Flavonoid biosynthesis					ko00941	86
Carbon fixation in photosynthetic organisms					ko00710	27
Selenocompound metabolism					ko00450	12
Arginine and proline metabolism					ko00330	35
Fatty acid elongation					ko00062	15
Cysteine and methionine metabolism					ko00270	37
Proteasome					ko03050	20
Oxidative phosphorylation					ko00190	50
Steroid biosynthesis					ko00100	27
Starch and sucrose metabolism					ko00500	128
Betalain biosynthesis					ko00965	2
Nitrogen metabolism					ko00910	23
Sulfur metabolism					ko00920	17
DNA replication					ko03030	36
Glycosphingolipid biosynthesis - globo series					ko00603	5
beta-Alanine metabolism					ko00410	20
Linoleic acid metabolism					ko00591	9
Phenylalanine, tyrosine and tryptophan biosynthesis					ko00400	21
Biotin metabolism					ko00780	2
SNARE interactions in vesicular transport					ko04130	21
Ubiquinone and other terpenoid-quinone biosynthesis					ko00130	25
Glutathione metabolism					ko00480	49
Cutin, suberine and wax biosynthesis					ko00073	26
Riboflavin metabolism					ko00740	10
Galactose metabolism					ko00052	29
Lipoic acid metabolism					ko00785	2
Pyruvate metabolism					ko00620	42
Stilbenoid, diarylheptanoid and gingerol biosynthesis					ko00945	63
Peroxisome					ko04146	30
Tropane, piperidine and pyridine alkaloid biosynthesis					ko00960	13
Glycine, serine and threonine metabolism					ko00260	31
One carbon pool by folate					ko00670	8
Ascorbate and aldarate metabolism					ko00053	39
Fructose and mannose metabolism					ko00051	25
Caffeine metabolism					ko00232	1
Taurine and hypotaurine metabolism					ko00430	4
Mismatch repair					ko03430	23
Glyoxylate and dicarboxylate metabolism					ko00630	19
Phagosome					ko04145	41
Arachidonic acid metabolism					ko00590	4
Isoquinoline alkaloid biosynthesis					ko00950	9
Sphingolipid metabolism					ko00600	12
Flavone and flavonol biosynthesis					ko00944	35
Terpenoid backbone biosynthesis					ko00900	28
Base excision repair					ko03410	31
Aminoacyl-tRNA biosynthesis					ko00970	24
Glycolysis / Gluconeogenesis					ko00010	43
Alanine, aspartate and glutamate metabolism					ko00250	22
Phosphatidylinositol signaling system					ko04070	31
Indole alkaloid biosynthesis					ko00901	8
Fatty acid metabolism					ko00071	15
Sesquiterpenoid and triterpenoid biosynthesis					ko00909	13
Propanoate metabolism					ko00640	21
Natural killer cell mediated cytotoxicity					ko04650	14
Tryptophan metabolism					ko00380	17
Vitamin B6 metabolism					ko00750	6
N-Glycan biosynthesis					ko00510	17
Valine, leucine and isoleucine degradation					ko00280	21
Nucleotide excision repair					ko03420	33
Thiamine metabolism					ko00730	6
Tyrosine metabolism					ko00350	19
Sulfur relay system					ko04122	6
Citrate cycle (TCA cycle)					ko00020	16
Protein export					ko03060	13
Pentose and glucuronate interconversions					ko00040	61
Other glycan degradation					ko00511	24
Inositol phosphate metabolism					ko00562	23
Glycosaminoglycan degradation					ko00531	6
Histidine metabolism					ko00340	6
Butanoate metabolism					ko00650	12
Other types of O-glycan biosynthesis					ko00514	5
Zeatin biosynthesis					ko00908	28
Folate biosynthesis					ko00790	7
Cyanoamino acid metabolism					ko00460	25
Brassinosteroid biosynthesis					ko00905	8
Valine, leucine and isoleucine biosynthesis					ko00290	11
Protein processing in endoplasmic reticulum					ko04141	102
Glycerolipid metabolism					ko00561	25
Pantothenate and CoA biosynthesis					ko00770	10
C5-Branched dibasic acid metabolism					ko00660	1
Plant hormone signal transduction					ko04075	274
Glycosphingolipid biosynthesis - ganglio series					ko00604	2
Isoflavonoid biosynthesis					ko00943	8
Glucosinolate biosynthesis					ko00966	4
Lysine degradation					ko00310	11
ABC transporters					ko02010	34
Pentose phosphate pathway					ko00030	17
Regulation of autophagy					ko04140	21
Nicotinate and nicotinamide metabolism					ko00760	3
Lysine biosynthesis					ko00300	7
Circadian rhythm - mammal					ko04710	2
Endocytosis					ko04144	123
Synthesis and degradation of ketone bodies					ko00072	1
Anthocyanin biosynthesis					ko00942	1
Ether lipid metabolism					ko00565	88
Glycosylphosphatidylinositol(GPI)-anchor biosynthesis					ko00563	14
Non-homologous end-joining					ko03450	5
Glycerophospholipid metabolism					ko00564	117
Monoterpenoid biosynthesis					ko00902	4
Diterpenoid biosynthesis					ko00904	12
Metabolic pathways					ko01100	1095
Circadian rhythm - plant					ko04712	29
Basal transcription factors					ko03022	11
Limonene and pinene degradation					ko00903	18
mRNA surveillance pathway					ko03015	47
Plant-pathogen interaction					ko04626	320
Ribosome biogenesis in eukaryotes					ko03008	29
Spliceosome					ko03040	78
Pyrimidine metabolism					ko00240	85
RNA transport					ko03013	87
RNA degradation					ko03018	37
Ubiquitin mediated proteolysis					ko04120	53
Homologous recombination					ko03440	19
RNA polymerase					ko03020	33
Purine metabolism					ko00230	84
