# Supplementary material for: Comparative RNA-seq based transcriptomic analysis of bud dormancy in grape
Source: BMC Plant Biol. 2017 Jan 19;17:18. doi: 10.1186/s12870-016-0960-8 (PMC5244717; doi:10.1186/s12870-016-0960-8)
Supplement: Additional file 7: Table S7. — Differentially expressed genes involved in KEGG pathways between paradormancy vs endodormancy. (XLSX 24 kb) [file 12870_2016_960_MOESM7_ESM.xlsx]

## Sheet: Sheet1
Table S7 Differentially expressed genes involved in KEGG pathways between paradormancy vs endodormancy
Pathway	Pathway ID	No of DEG's
Ribosome	ko03010	164
Photosynthesis	ko00195	35
Biosynthesis of secondary metabolites	ko01110	621
Photosynthesis - antenna proteins	ko00196	15
Fatty acid biosynthesis	ko00061	25
Oxidative phosphorylation	ko00190	64
Porphyrin and chlorophyll metabolism	ko00860	32
Carbon fixation in photosynthetic organisms	ko00710	30
Biosynthesis of unsaturated fatty acids	ko01040	20
Amino sugar and nucleotide sugar metabolism	ko00520	65
Carotenoid biosynthesis	ko00906	61
Flavonoid biosynthesis	ko00941	84
alpha-Linolenic acid metabolism	ko00592	33
Proteasome	ko03050	22
Phenylalanine metabolism	ko00360	47
Phenylpropanoid biosynthesis	ko00940	96
Fatty acid elongation	ko00062	15
Nitrogen metabolism	ko00910	25
Starch and sucrose metabolism	ko00500	128
Glutathione metabolism	ko00480	53
Selenocompound metabolism	ko00450	10
Flavone and flavonol biosynthesis	ko00944	42
Fructose and mannose metabolism	ko00051	29
Betalain biosynthesis	ko00965	2
Linoleic acid metabolism	ko00591	9
Arginine and proline metabolism	ko00330	30
Phagosome	ko04145	45
Steroid biosynthesis	ko00100	24
Ascorbate and aldarate metabolism	ko00053	40
SNARE interactions in vesicular transport	ko04130	20
Glyoxylate and dicarboxylate metabolism	ko00630	21
Sulfur metabolism	ko00920	15
Cutin, suberine and wax biosynthesis	ko00073	25
Lipoic acid metabolism	ko00785	2
beta-Alanine metabolism	ko00410	18
Protein export	ko03060	18
Galactose metabolism	ko00052	27
Glycolysis / Gluconeogenesis	ko00010	45
Riboflavin metabolism	ko00740	9
DNA replication	ko03030	31
Caffeine metabolism	ko00232	1
Natural killer cell mediated cytotoxicity	ko04650	16
Sphingolipid metabolism	ko00600	12
Isoquinoline alkaloid biosynthesis	ko00950	9
Arachidonic acid metabolism	ko00590	4
Ubiquinone and other terpenoid-quinone biosynthesis	ko00130	21
Cysteine and methionine metabolism	ko00270	28
Tropane, piperidine and pyridine alkaloid biosynthesis	ko00960	11
Glycosphingolipid biosynthesis - globo series	ko00603	3
Stilbenoid, diarylheptanoid and gingerol biosynthesis	ko00945	56
Phenylalanine, tyrosine and tryptophan biosynthesis	ko00400	16
Biotin metabolism	ko00780	1
Pyruvate metabolism	ko00620	36
Terpenoid backbone biosynthesis	ko00900	26
Valine, leucine and isoleucine degradation	ko00280	22
Taurine and hypotaurine metabolism	ko00430	3
Citrate cycle (TCA cycle)	ko00020	18
Base excision repair	ko03410	29
One carbon pool by folate	ko00670	6
Peroxisome	ko04146	25
Alanine, aspartate and glutamate metabolism	ko00250	20
Propanoate metabolism	ko00640	20
Other types of O-glycan biosynthesis	ko00514	6
Glycine, serine and threonine metabolism	ko00260	24
Nucleotide excision repair	ko03420	31
Tyrosine metabolism	ko00350	18
Aminoacyl-tRNA biosynthesis	ko00970	20
Indole alkaloid biosynthesis	ko00901	6
Pentose phosphate pathway	ko00030	22
Fatty acid metabolism	ko00071	12
N-Glycan biosynthesis	ko00510	15
Pentose and glucuronate interconversions	ko00040	59
Cyanoamino acid metabolism	ko00460	26
Thiamine metabolism	ko00730	5
Protein processing in endoplasmic reticulum	ko04141	102
Other glycan degradation	ko00511	23
Inositol phosphate metabolism	ko00562	22
Mismatch repair	ko03430	17
Tryptophan metabolism	ko00380	14
Phosphatidylinositol signaling system	ko04070	25
Zeatin biosynthesis	ko00908	27
Isoflavonoid biosynthesis	ko00943	10
Glycosaminoglycan degradation	ko00531	5
Vitamin B6 metabolism	ko00750	4
Sesquiterpenoid and triterpenoid biosynthesis	ko00909	9
Glucosinolate biosynthesis	ko00966	5
Brassinosteroid biosynthesis	ko00905	7
Sulfur relay system	ko04122	4
C5-Branched dibasic acid metabolism	ko00660	1
Nicotinate and nicotinamide metabolism	ko00760	4
Glycosphingolipid biosynthesis - ganglio series	ko00604	2
Pantothenate and CoA biosynthesis	ko00770	9
Lysine biosynthesis	ko00300	8
Valine, leucine and isoleucine biosynthesis	ko00290	9
Metabolic pathways	ko01100	1092
Histidine metabolism	ko00340	4
Anthocyanin biosynthesis	ko00942	2
Glycerolipid metabolism	ko00561	22
Folate biosynthesis	ko00790	5
Butanoate metabolism	ko00650	8
Endocytosis	ko04144	122
ABC transporters	ko02010	31
Ether lipid metabolism	ko00565	88
Regulation of autophagy	ko04140	19
Synthesis and degradation of ketone bodies	ko00072	1
Circadian rhythm - plant	ko04712	32
Plant hormone signal transduction	ko04075	251
Glycerophospholipid metabolism	ko00564	116
Diterpenoid biosynthesis	ko00904	13
Lysine degradation	ko00310	8
Basal transcription factors	ko03022	12
Circadian rhythm - mammal	ko04710	1
Glycosylphosphatidylinositol(GPI)-anchor biosynthesis	ko00563	12
Non-homologous end-joining	ko03450	3
Monoterpenoid biosynthesis	ko00902	2
Limonene and pinene degradation	ko00903	15
mRNA surveillance pathway	ko03015	48
RNA degradation	ko03018	40
Pyrimidine metabolism	ko00240	87
Homologous recombination	ko03440	17
Ubiquitin mediated proteolysis	ko04120	53
Ribosome biogenesis in eukaryotes	ko03008	35
RNA polymerase	ko03020	38
Plant-pathogen interaction	ko04626	275
Purine metabolism	ko00230	84
Spliceosome	ko03040	79
RNA transport	ko03013	92

## Sheet: Sheet2
		Ribosome	164
		Photosynthesis	35
		Biosynthesis of secondary metabolites	621							Caffeine metabolism
		Photosynthesis - antenna proteins	15							Natural killer cell mediated cytotoxicity
		Fatty acid biosynthesis	25							Sphingolipid metabolism
		Oxidative phosphorylation	64							Isoquinoline alkaloid biosynthesis
		Porphyrin and chlorophyll metabolism	32							Arachidonic acid metabolism
		Carbon fixation in photosynthetic organisms	30							Ubiquinone and other terpenoid-quinone biosynthesis
		Biosynthesis of unsaturated fatty acids	20							Cysteine and methionine metabolism
		Amino sugar and nucleotide sugar metabolism	65							Tropane, piperidine and pyridine alkaloid biosynthesis
		Carotenoid biosynthesis	61							Glycosphingolipid biosynthesis - globo series
		Flavonoid biosynthesis	84							Stilbenoid, diarylheptanoid and gingerol biosynthesis
		alpha-Linolenic acid metabolism	33							Phenylalanine, tyrosine and tryptophan biosynthesis
		Proteasome	22							Biotin metabolism
		Phenylalanine metabolism	47							Pyruvate metabolism
		Phenylpropanoid biosynthesis	96							Terpenoid backbone biosynthesis
		Fatty acid elongation	15							Valine, leucine and isoleucine degradation
		Nitrogen metabolism	25							Taurine and hypotaurine metabolism
		Starch and sucrose metabolism	128							Citrate cycle (TCA cycle)
		Glutathione metabolism	53							Base excision repair
		Selenocompound metabolism	10							One carbon pool by folate
		Flavone and flavonol biosynthesis	42							Peroxisome
		Fructose and mannose metabolism	29							Alanine, aspartate and glutamate metabolism
		Betalain biosynthesis	2							Propanoate metabolism
		Linoleic acid metabolism	9							Other types of O-glycan biosynthesis
		Arginine and proline metabolism	30							Glycine, serine and threonine metabolism
		Phagosome	45							Nucleotide excision repair
		Steroid biosynthesis	24							Tyrosine metabolism
		Ascorbate and aldarate metabolism	40							Aminoacyl-tRNA biosynthesis
		SNARE interactions in vesicular transport	20							Indole alkaloid biosynthesis
		Glyoxylate and dicarboxylate metabolism	21							Pentose phosphate pathway
		Sulfur metabolism	15							Fatty acid metabolism
		Cutin, suberine and wax biosynthesis	25							N-Glycan biosynthesis
		Lipoic acid metabolism	2							Pentose and glucuronate interconversions
		beta-Alanine metabolism	18							Cyanoamino acid metabolism
		Protein export	18							Thiamine metabolism
		Galactose metabolism	27							Protein processing in endoplasmic reticulum
		Glycolysis / Gluconeogenesis	45							Other glycan degradation
		Riboflavin metabolism	9							Inositol phosphate metabolism
		DNA replication	31							Mismatch repair
		Caffeine metabolism	1							Tryptophan metabolism
		Natural killer cell mediated cytotoxicity	16							Phosphatidylinositol signaling system
		Sphingolipid metabolism	12							Zeatin biosynthesis
		Isoquinoline alkaloid biosynthesis	9							Isoflavonoid biosynthesis
		Arachidonic acid metabolism	4							Glycosaminoglycan degradation
		Ubiquinone and other terpenoid-quinone biosynthesis	21							Vitamin B6 metabolism
		Cysteine and methionine metabolism	28							Sesquiterpenoid and triterpenoid biosynthesis
		Tropane, piperidine and pyridine alkaloid biosynthesis	11							Glucosinolate biosynthesis
		Glycosphingolipid biosynthesis - globo series	3							Brassinosteroid biosynthesis
		Stilbenoid, diarylheptanoid and gingerol biosynthesis	56							Sulfur relay system
		Phenylalanine, tyrosine and tryptophan biosynthesis	16							C5-Branched dibasic acid metabolism
		Biotin metabolism	1							Nicotinate and nicotinamide metabolism
		Pyruvate metabolism	36							Glycosphingolipid biosynthesis - ganglio series
		Terpenoid backbone biosynthesis	26							Pantothenate and CoA biosynthesis
		Valine, leucine and isoleucine degradation	22							Lysine biosynthesis
		Taurine and hypotaurine metabolism	3							Valine, leucine and isoleucine biosynthesis
		Citrate cycle (TCA cycle)	18							Metabolic pathways
		Base excision repair	29							Histidine metabolism
		One carbon pool by folate	6							Anthocyanin biosynthesis
		Peroxisome	25							Glycerolipid metabolism
		Alanine, aspartate and glutamate metabolism	20							Folate biosynthesis
		Propanoate metabolism	20							Butanoate metabolism
		Other types of O-glycan biosynthesis	6							Endocytosis
		Glycine, serine and threonine metabolism	24							ABC transporters
		Nucleotide excision repair	31							Ether lipid metabolism
		Tyrosine metabolism	18							Regulation of autophagy
		Aminoacyl-tRNA biosynthesis	20							Synthesis and degradation of ketone bodies
		Indole alkaloid biosynthesis	6							Circadian rhythm - plant
		Pentose phosphate pathway	22							Plant hormone signal transduction
		Fatty acid metabolism	12							Glycerophospholipid metabolism
		N-Glycan biosynthesis	15							Diterpenoid biosynthesis
		Pentose and glucuronate interconversions	59							Lysine degradation
		Cyanoamino acid metabolism	26							Basal transcription factors
		Thiamine metabolism	5							Circadian rhythm - mammal
		Protein processing in endoplasmic reticulum	102							Glycosylphosphatidylinositol(GPI)-anchor biosynthesis
		Other glycan degradation	23							Non-homologous end-joining
		Inositol phosphate metabolism	22							Monoterpenoid biosynthesis
		Mismatch repair	17							Limonene and pinene degradation
		Tryptophan metabolism	14							mRNA surveillance pathway
		Phosphatidylinositol signaling system	25							RNA degradation
		Zeatin biosynthesis	27							Pyrimidine metabolism
		Isoflavonoid biosynthesis	10							Homologous recombination
		Glycosaminoglycan degradation	5							Ubiquitin mediated proteolysis
		Vitamin B6 metabolism	4							Ribosome biogenesis in eukaryotes
		Sesquiterpenoid and triterpenoid biosynthesis	9							RNA polymerase
		Glucosinolate biosynthesis	5							Plant-pathogen interaction
		Brassinosteroid biosynthesis	7							Purine metabolism
		Sulfur relay system	4							Spliceosome
		C5-Branched dibasic acid metabolism	1							RNA transport
		Nicotinate and nicotinamide metabolism	4
		Glycosphingolipid biosynthesis - ganglio series	2
		Pantothenate and CoA biosynthesis	9
		Lysine biosynthesis	8
		Valine, leucine and isoleucine biosynthesis	9
		Metabolic pathways	1092
		Histidine metabolism	4
		Anthocyanin biosynthesis	2
		Glycerolipid metabolism	22
		Folate biosynthesis	5
		Butanoate metabolism	8
		Endocytosis	122
		ABC transporters	31
		Ether lipid metabolism	88
		Regulation of autophagy	19
		Synthesis and degradation of ketone bodies	1
		Circadian rhythm - plant	32
		Plant hormone signal transduction	251
		Glycerophospholipid metabolism	116
		Diterpenoid biosynthesis	13
		Lysine degradation	8
		Basal transcription factors	12
		Circadian rhythm - mammal	1
		Glycosylphosphatidylinositol(GPI)-anchor biosynthesis	12
		Non-homologous end-joining	3
		Monoterpenoid biosynthesis	2
		Limonene and pinene degradation	15
		mRNA surveillance pathway	48
		RNA degradation	40
		Pyrimidine metabolism	87
		Homologous recombination	17
		Ubiquitin mediated proteolysis	53
		Ribosome biogenesis in eukaryotes	35
		RNA polymerase	38
		Plant-pathogen interaction	275
		Purine metabolism	84
		Spliceosome	79
		RNA transport	92
